# Supplementary material for: Application of genomic selection and experimental techniques to predict cell death and immunotherapeutic efficacy of ferroptosis-related CXCL2 in hepatocellular carcinoma
Source: Front Oncol. 2022 Oct 5;12:998736. doi: 10.3389/fonc.2022.998736 (PMC9579367; doi:10.3389/fonc.2022.998736)
Supplement: Supplementary Table 1 — Differentially expressed genes in GSE6764, GSE14323, and GSE14520. [file Table_1.xlsx]

## Sheet: GSE6764+UP
Gene.symbol	P.Value	logFC
CAP2	2.93e-15	3.00903
UBD	7.21e-13	4.49797
LOC101930591	3.16e-12	1.20725
PLVAP	4e-12	2.87032
TARBP1	1.65e-11	1.6553
ITGA6	2.11e-11	2.1102
FAT1	2.29e-11	2.6635
DNAJC6	4.32e-11	3.3526
TRAF5	4.45e-11	2.94962
PARP12	6.37e-11	1.78583
TRIM11	4.48e-10	1.14705
AAK1	8.94e-10	1.09877
ASPM	1.57e-09	4.15342
HMMR	1.62e-09	3.18525
COL15A1	1.78e-09	3.99478
DUXAP10	1.98e-09	4.48235
ZFP62	2.87e-09	1.20464
SNORD77	3.18e-09	2.01777
GM2A	3.23e-09	1.23611
IDI1	3.42e-09	1.46745
XPO1	3.62e-09	2.08259
SPATS2	3.75e-09	1.67033
OSBPL3	3.8e-09	1.86499
TCHP	4.39e-09	1.20007
UBE2A	4.77e-09	1.16257
COL4A1	5.92e-09	1.88205
RFX5	6.54e-09	1.64214
SMG7	6.62e-09	1.39807
MDK	6.92e-09	3.3958
UBQLN4	7.22e-09	1.68267
ERMP1	7.76e-09	1.50805
RACGAP1	7.98e-09	2.97044
CKAP2	8.41e-09	2.23838
B3GALNT2	9.81e-09	1.11605
ROBO1	1.05e-08	3.47988
FLVCR1	1.08e-08	2.22294
KIAA0907	1.14e-08	1.35263
AKR1B10	1.14e-08	6.05604
CHD7	1.4e-08	1.66947
AURKA	1.55e-08	3.28497
TTC13	1.69e-08	1.31975
UBAP2L	1.71e-08	1.80916
PTTG1	1.96e-08	3.39919
2022-09-08	2.05e-08	1.19902
CCDC93	2.14e-08	1.24543
AGPAT1	2.2e-08	1.16169
TMEM267	2.64e-08	1.51647
GPC3	2.92e-08	6.24119
RRM2	2.95e-08	3.84573
ADAR	3.01e-08	1.1379
VWF	3.19e-08	2.72331
BUB3	3.39e-08	1.06693
ALMS1	3.58e-08	1.31442
TP53BP2	3.63e-08	1.69223
RASSF4	4.08e-08	1.15666
ZNF746	4.21e-08	1.21938
MAP2	4.39e-08	3.55282
COG2	4.44e-08	1.28193
NECAB3	5.25e-08	1.3103
MALAT1	5.26e-08	1.15563
EZH2	5.55e-08	2.38541
SMARCA4	6.4e-08	1.58694
PRKAB1	7.17e-08	1.14617
PSMG3	7.72e-08	1.00779
LOC101927137	8.16e-08	1.54809
HMGN4	8.33e-08	1.12121
RNF213	8.42e-08	1.58642
GTF2IP4	9.04e-08	1.02408
PEAK1	9.07e-08	1.09945
CAMSAP2	9.18e-08	1.38151
GGPS1	9.54e-08	1.55894
CCT6A	9.85e-08	1.2114
CENPF	1.13e-07	3.12468
HARS2	1.18e-07	1.07091
ABL2	1.18e-07	1.24558
DTNA	1.22e-07	3.06585
PRRC2C	1.31e-07	1.41067
CCNB1	1.5e-07	3.42671
ABCC10	1.73e-07	1.34251
ZNF544	1.8e-07	1.28238
DYNC1H1	1.86e-07	1.03908
VPS13B	1.87e-07	1.30134
TDRD7	1.91e-07	1.12976
PABPC1	2.05e-07	1.21637
KIF14	2.07e-07	2.40807
MTR	2.1e-07	1.23467
HLA-A	2.15e-07	1.06493
MRPS21	2.32e-07	1.13106
UXS1	2.49e-07	1.38296
GDI1	2.62e-07	1.09411
SETDB1	2.66e-07	1.14471
SLC39A10	2.7e-07	1.6954
CTSA	2.78e-07	1.43477
FAM72A	2.85e-07	2.90767
PIGC	2.91e-07	1.07144
HSPA4	3.07e-07	1.02827
TOP2A	3.09e-07	3.72582
PDE7A	3.14e-07	1.40489
UBR5	3.16e-07	1.27718
RP9	3.17e-07	1.00598
CDKN3	3.17e-07	3.03995
CCNA2	3.18e-07	2.66707
LOC101930489	3.18e-07	2.1452
LENG8	3.31e-07	1.34973
RAP2A	3.48e-07	1.28039
STX6	3.56e-07	1.30577
TROVE2	3.61e-07	1.23242
FAM50A	3.64e-07	1.12677
HTATIP2	3.69e-07	1.12396
ZNF623	3.84e-07	1.42473
PRKD2	4.08e-07	1.13389
USP21	4.14e-07	1.02495
ENAH	4.21e-07	2.2426
CNOT4	4.45e-07	1.0466
CDKN2A	4.5e-07	1.79957
SLC38A6	4.6e-07	1.43731
NDC80	4.7e-07	2.42507
SLC9A6	5e-07	1.08188
RCC2	5.12e-07	1.27399
CCAR1	5.32e-07	1.0567
CDKN2B	5.39e-07	2.06116
NDRG3	5.62e-07	1.25727
THOC2	5.66e-07	1.07878
RASAL2	5.88e-07	1.25761
ACLY	5.94e-07	1.34123
ASXL2	6.27e-07	1.35582
ZBTB37	6.33e-07	1.28887
ASH1L	6.33e-07	1.15805
ZNF260	6.51e-07	1.17579
DSTYK	6.6e-07	1.26692
ABCC5	6.63e-07	1.24614
PBXIP1	6.92e-07	1.12641
CEP68	6.98e-07	1.32177
KPNA2	7.16e-07	1.722
RLIM	7.86e-07	1.33395
APOBEC3B	7.91e-07	2.44741
POGK	8.57e-07	1.20086
TPR	8.71e-07	1.49338
THY1	9.14e-07	1.41905
CDK1	9.48e-07	3.1479
SLC26A2	9.84e-07	1.6856
GNPAT	1.05e-06	1.32599
ZNF398	1.06e-06	1.22057
FAM219B	1.09e-06	1.04624
FAM169A	1.11e-06	2.69504
TIGD1	1.11e-06	1.4291
PSMD4	1.13e-06	1.33117
STMN1	1.13e-06	1.82893
LEF1	1.14e-06	2.98638
E2F3	1.14e-06	1.65657
VAMP1	1.14e-06	1.61621
TBCE	1.15e-06	1.26491
SLC22A5	1.16e-06	1.12749
NSUN5P2	1.2e-06	1.0241
ZNF207	1.2e-06	1.33409
TBC1D31	1.21e-06	1.59076
SMARCC1	1.32e-06	1.00069
LAMC1	1.34e-06	1.86064
PABPC3	1.34e-06	1.28492
RNF44	1.39e-06	1.16728
MIR612	1.44e-06	1.24024
STC1	1.48e-06	2.20954
KIAA0101	1.49e-06	2.54686
SORT1	1.6e-06	1.58723
MIR6824	1.61e-06	1.83361
NUP133	1.63e-06	1.00024
SNX27	1.68e-06	1.02247
NEK2	1.76e-06	3.15803
MICB	1.8e-06	1.91037
VPS45	1.81e-06	1.17899
CPSF6	1.88e-06	1.0239
IQGAP3	1.89e-06	1.99556
PRC1	1.92e-06	2.73998
C9orf16	2.01e-06	1.00617
ARID4B	2.03e-06	1.05639
PODXL	2.06e-06	1.6332
CD34	2.09e-06	1.24095
PPOX	2.11e-06	1.02641
IGF2BP2	2.12e-06	2.94723
DTL	2.2e-06	2.52548
SLC7A6	2.26e-06	1.5527
HSPH1	2.27e-06	1.34437
FOXP1	2.31e-06	1.24437
RUSC1	2.55e-06	1.42456
SRXN1	2.59e-06	2.35826
TTL	2.62e-06	1.29765
MID1	2.64e-06	1.61476
GMNN	2.81e-06	1.75311
CD200	2.82e-06	1.77169
SNORA72	2.85e-06	1.28954
PDCD5	2.87e-06	1.40739
IFI27	2.91e-06	3.72701
NEDD4L	2.93e-06	1.77753
SMYD3	2.96e-06	1.83012
MIR452	2.96e-06	3.25326
STAU2	3.01e-06	1.89666
PRR11	3.08e-06	2.46969
MAGED2	3.13e-06	1.21768
THEM4	3.13e-06	1.03196
COA6	3.2e-06	1.3202
MIR1204	3.2e-06	2.08031
TMEM106C	3.3e-06	1.60342
GBAP1	3.31e-06	1.64205
TRMT6	3.42e-06	1.04471
STK39	3.42e-06	2.43247
ALB	3.45e-06	1.38394
KRT23	3.45e-06	4.23066
AKR1C3	3.58e-06	1.29488
BUB1B	3.62e-06	2.74439
ATAD2	3.64e-06	1.98812
ZNF318	3.7e-06	1.06296
MIR6800	3.9e-06	1.30666
XPR1	3.92e-06	1.03211
OTUD6B	3.98e-06	1.45565
RPL17-C18orf32	4.05e-06	1.15824
SNORA16A	4.09e-06	1.36813
FAM83D	4.15e-06	2.82881
LINC01296	4.26e-06	2.17303
RCN2	4.42e-06	1.02815
ZIC2	4.44e-06	2.66382
PLCG1	4.44e-06	1.14165
LARP1	4.45e-06	1.1668
PRCC	4.48e-06	1.01719
LRRC1	4.64e-06	2.63486
ANKRD27	4.66e-06	1.41255
SAC3D1	4.86e-06	1.63092
MFSD6	4.92e-06	1.67854
ELOVL2	5.04e-06	1.17673
TIPRL	5.07e-06	1.00063
BIRC5	5.15e-06	2.83835
GALNT10	5.18e-06	1.11881
HEY1	5.41e-06	1.56981
PABPN1	5.46e-06	1.11361
ZWINT	5.66e-06	2.47387
AGRN	5.7e-06	1.09107
UTP14A	5.76e-06	1.06414
CSPP1	5.79e-06	1.16815
RBP7	5.85e-06	1.78998
NBR1	5.94e-06	1.17208
MGEA5	5.96e-06	1.05608
LNPEP	6.01e-06	1.07236
CYTH2	6.22e-06	1.37171
DCLRE1C	6.71e-06	1.27009
ENTPD1	6.79e-06	1.18282
DLGAP5	6.95e-06	2.49354
ZNF862	6.95e-06	1.24301
CASC7	6.97e-06	1.66087
LOXL2	7.17e-06	1.58304
AP3M2	7.23e-06	1.24059
CNOT6	7.68e-06	1.05093
PUS7	7.69e-06	1.15008
UPF3B	7.83e-06	1.2701
CKS2	7.83e-06	2.02996
LOC100506639	7.89e-06	1.02054
NCAPG	8.12e-06	2.16069
SNHG1	8.13e-06	1.74572
CCDC18-AS1	8.16e-06	1.40303
IFT81	8.16e-06	1.08561
ACSL4	8.25e-06	3.41621
HNRNPU	8.3e-06	1.60582
MIR15A	8.33e-06	1.36943
RBM15	8.83e-06	1.62721
THUMPD3-AS1	9.07e-06	1.2299
PRKAA2	9.19e-06	2.86308
HKDC1	9.2e-06	2.79191
DUT	9.22e-06	1.15251
ABCF2	9.29e-06	1.20431
NPC1	9.73e-06	1.23174
PRUNE1	9.97e-06	1.13523
PDCD2	1e-05	1.32043
BTN2A1	1.02e-05	1.04213
CTC-338M12.4	1.03e-05	1.16098
GTF2H2B	1.05e-05	1.5178
SOX13	1.1e-05	1.07806
MYBL1	1.11e-05	1.70167
HSPB1	1.13e-05	1.68432
POLRMT	1.13e-05	1.02774
CDKN2C	1.13e-05	1.93093
DESI2	1.14e-05	1.13969
CCDC34	1.14e-05	1.80227
KRTCAP2	1.15e-05	1.05969
CRNDE	1.17e-05	2.87992
TRIM52	1.17e-05	1.20347
ASAP1	1.18e-05	1.27789
DNAJB6	1.19e-05	1.05722
TXNRD1	1.19e-05	1.97704
ZNF767P	1.19e-05	1.12298
CEP350	1.21e-05	1.0237
SNHG17	1.23e-05	1.2674
ANO10	1.24e-05	1.21548
FAM83H	1.26e-05	1.68676
BCAT1	1.29e-05	2.02084
SOS1	1.35e-05	1.57289
YWHAZ	1.36e-05	1.22501
MELK	1.37e-05	2.40916
SAE1	1.39e-05	1.04955
PLEKHA8	1.4e-05	1.49447
CRIPT	1.41e-05	1.27556
SF3B4	1.43e-05	1.48811
ANKRD29	1.44e-05	2.0078
RHBDF2	1.45e-05	1.03854
NMRAL1P1	1.49e-05	3.18503
SATB2	1.52e-05	2.07771
ECT2	1.57e-05	2.22587
TMEM68	1.65e-05	1.43737
CENPW	1.65e-05	2.1696
ANLN	1.69e-05	2.86675
SESTD1	1.71e-05	1.55282
CENPU	1.75e-05	1.93475
ATP1B1	1.8e-05	1.04136
KIAA1462	1.8e-05	1.25205
MSH5-SAPCD1	1.82e-05	1.32318
GLS	1.88e-05	1.22207
UBE2C	1.93e-05	2.34433
KIF20A	1.93e-05	2.65366
DDX39A	1.97e-05	1.1048
CCNE2	2e-05	2.18395
RHNO1	2e-05	1.24006
ARMC1	2.02e-05	1.19229
ONECUT2	2.05e-05	1.39805
C1orf198	2.1e-05	1.26991
CS	2.18e-05	1.10547
TEFM	2.23e-05	1.12227
ZNF605	2.23e-05	1.15408
MIR7112	2.28e-05	1.94607
ZBTB33	2.4e-05	1.15011
EHMT2	2.49e-05	1.26406
SMURF2	2.52e-05	1.14952
CACYBP	2.55e-05	1.15812
ZBTB41	2.55e-05	1.29235
EBF1	2.55e-05	1.72994
PRKDC	2.59e-05	1.58068
EIF3H	2.66e-05	1.6765
FAM122B	2.68e-05	1.02255
CTHRC1	2.69e-05	3.4699
TET3	2.71e-05	1.01174
MED12	2.74e-05	1.12771
WHSC1	2.8e-05	1.55952
GLA	2.91e-05	1.26549
FOXK2	2.97e-05	1.05545
UBAP2	3.02e-05	1.53716
LIG3	3.06e-05	1.06214
DLEU2	3.2e-05	1.38338
TNPO1	3.24e-05	1.08116
SMYD2	3.36e-05	1.90371
SAMD9L	3.4e-05	1.71025
LOC100130872	3.5e-05	1.59531
EFNA4	3.51e-05	1.21427
HELLS	3.54e-05	2.10166
XPO5	3.56e-05	1.0774
GOLPH3L	3.58e-05	1.02981
DONSON	3.59e-05	1.058
NAA25	3.6e-05	1.03136
HAUS3	3.63e-05	1.022
RBM12B	3.73e-05	1.11458
TYMS	3.73e-05	2.2235
LOC107985971	3.85e-05	1.58479
ATP6V1C1	3.95e-05	1.30498
SUCO	3.98e-05	1.21949
BLOC1S3	3.98e-05	1.11288
SCARNA15	4.01e-05	1.07834
CEP83	4.01e-05	1.03007
COL4A2	4.19e-05	1.64733
KNTC1	4.25e-05	1.45176
NUSAP1	4.26e-05	2.01276
KIAA1522	4.28e-05	1.00779
RNASEH2A	4.44e-05	1.42142
DVL3	4.46e-05	1.16186
LOC101928274	4.5e-05	1.34881
CHD1L	4.63e-05	1.07896
STAMBPL1	4.72e-05	1.66854
MAP1B	4.72e-05	1.78378
SPTAN1	4.87e-05	1.01572
MAD2L1	4.88e-05	2.29372
LAMP3	4.93e-05	1.89179
KDM5B	4.97e-05	1.31546
OAS3	4.98e-05	1.44563
ATP6V1H	5.01e-05	1.2845
DLG5	5.18e-05	1.43517
C6orf136	5.18e-05	1.16435
HNRNPC	5.25e-05	1.05561
STAT1	5.25e-05	1.99604
GINS1	5.27e-05	2.36956
UBE2T	5.44e-05	2.48858
CDK16	5.47e-05	1.0258
DNMT3A	5.5e-05	1.03953
RRP15	5.65e-05	1.15177
VGLL4	5.77e-05	1.01076
TMPO	5.85e-05	1.06995
FAIM	5.86e-05	1.05609
H2AFX	5.94e-05	1.71705
NFYA	5.99e-05	1.08023
KIAA1429	6.1e-05	1.07241
ILF3	6.13e-05	1.01999
TMEM206	6.16e-05	1.05959
NAP1L1	6.2e-05	1.03613
RPP40	6.36e-05	1.04049
DGKQ	6.43e-05	1.03865
HEATR1	6.55e-05	1.04164
ZC3HAV1	6.67e-05	1.11128
NIPAL2	6.75e-05	1.58235
ATF6	6.85e-05	1.06253
BARD1	7.02e-05	1.35868
LSM11	7.11e-05	1.00696
CCDC86	7.14e-05	1.17871
LRP11	7.26e-05	1.39569
RPL32P3	7.4e-05	1.05869
GPR158	7.62e-05	2.16013
GPATCH2	7.86e-05	1.11625
NSMAF	7.87e-05	1.00409
EFCAB2	7.92e-05	1.11579
MIR1292	7.93e-05	1.08728
HOXA3	7.97e-05	1.87084
ISG15	8.02e-05	2.26329
INTS8	8.04e-05	1.07086
JADE2	8.16e-05	1.09799
TMEM245	8.16e-05	1.17921
SGO2	8.2e-05	1.68262
MAF1	8.27e-05	1.17985
DGKH	8.5e-05	1.04181
PBK	8.51e-05	2.71663
BCCIP	8.57e-05	1.00874
NAA40	8.57e-05	1.09999
PTGFRN	8.61e-05	1.7848
PTK2	8.61e-05	1.21405
HMGB2	8.95e-05	1.48931
TULP3	9.23e-05	1.2237
LGALS3BP	9.3e-05	1.76694
FAM60A	9.64e-05	1.30181
VRK1	9.98e-05	1.06096
UBE2S	9.99e-05	1.47453
SBNO1	0.000101	1.05014
CENPL	0.000103	1.14981
CCNB2	0.000103	2.23629
FRG1BP	0.000103	1.2099
CASK	0.000104	1.38176
LMNA	0.000106	1.05585
MSI2	0.000107	1.13582
TAP1	0.000107	1.61804
C8orf76	0.00011	1.36928
WDYHV1	0.000113	1.32472
RRS1	0.000115	1.38807
TTK	0.000116	2.52894
ZNF226	0.000116	1.06008
ZNF532	0.000118	1.23845
ITGB3BP	0.00012	1.2719
ANKS6	0.000121	1.153
RGCC	0.000124	1.42282
EDIL3	0.000125	2.24377
KIF4A	0.000125	2.22412
RFC4	0.000127	1.49097
COX20	0.000127	1.10929
MANEAL	0.000128	1.30452
COL8A1	0.000128	2.03586
GPATCH4	0.000129	1.17457
CBFA2T2	0.000129	1.26886
AGO2	0.00013	1.48247
PHOSPHO2-KLHL23	0.000131	1.22901
GON4L	0.000138	1.17447
NPM1	0.000138	1.17802
PHF20L1	0.000139	1.0579
LBR	0.000143	1.00284
COL1A2	0.000148	2.37731
LOC389834	0.000148	1.26517
SLC38A1	0.000149	2.15102
IRS1	0.000153	1.21269
SOX9-AS1	0.000154	1.13237
TGFBR1	0.000154	1.35642
LOC100499489	0.000156	1.12358
TOMM40L	0.000156	1.39351
SERF1B	0.000159	1.02493
UHRF1	0.000159	2.00859
ST8SIA6-AS1	0.000161	1.97007
RPRD2	0.000161	1.07299
LOC153684	0.000162	1.1211
HEXA	0.000166	1.2657
DSCC1	0.000167	1.25185
LOC286052	0.000167	1.36139
CADM1	0.000167	1.16004
FNBP4	0.000168	1.18537
GLUL	0.000172	1.22135
SCRIB	0.000173	1.31697
TOP1MT	0.000174	1.07488
PLAG1	0.000177	1.76637
ARHGEF3	0.00018	1.68719
GJC1	0.000182	1.43462
RBM24	0.000184	2.44616
PLPPR1	0.000184	2.0764
ASAP2	0.000192	1.18755
KNL1	0.000192	1.52283
LOC100506123	0.000193	1.14673
ATP5C1	0.000197	1.00429
FAM49B	0.000202	1.30419
BOLA2B	0.000203	1.1358
HSP90AB1	0.000206	1.12509
CENPK	0.000208	1.70825
PDGFA	0.000213	1.44901
FANCI	0.000217	1.33681
GLMP	0.000217	1.27701
DCAF13	0.000217	1.35079
PGP	0.000228	1.09053
CDC20	0.000229	2.35275
DOCK9	0.000234	1.30532
NPNT	0.000235	1.9588
BBX	0.000238	1.14155
ZC3H3	0.000242	1.18162
SQSTM1	0.000249	1.22625
MCM6	0.000251	1.37812
IFI44	0.000252	1.82107
CEP152	0.000255	1.11418
GSTA4	0.000257	1.40837
UBN2	0.000265	1.02468
TRIM16	0.000268	2.50763
ITGA2	0.000268	2.02455
TKT	0.000284	1.50962
INPP5F	0.000294	1.14575
TOR1AIP2	0.000303	1.12213
NCOA2	0.000303	1.17242
ATP6AP1	0.000311	1.0445
SOX9	0.000315	2.99702
CPD	0.000316	1.04547
STIP1	0.000317	1.07493
MCM4	0.000327	1.49224
C8orf59	0.000328	1.01497
PEX6	0.00033	1.27252
WNK1	0.000331	1.10358
EXOSC4	0.000339	1.09781
MPP7	0.000348	1.42884
ADA	0.000376	1.03061
FTH1	0.000395	1.05095
TERF1	0.000397	1.11317
BSG	0.000397	1.17626
PTPN14	0.000399	1.34304
IRAK1	0.0004	1.00034
DYRK2	0.000402	1.12364
ZNF302	0.000404	1.03566
FIGNL1	0.000408	1.26924
LOC727820	0.000416	1.04579
BUB1	0.000418	2.05589
SPDL1	0.000421	1.21217
LOC642846	0.00043	1.01385
NCAPD2	0.000434	1.2606
DIAPH3	0.000434	1.47252
MIR1236	0.000444	1.08407
MAP4K4	0.000452	1.05683
KIF11	0.000455	1.93338
MIS18BP1	0.000457	1.14338
GOLM1	0.000461	2.23079
MND1	0.000465	1.32274
SEMA3G	0.000472	1.09698
STRN	0.000483	1.16541
TNFSF4	0.000486	2.08097
ERV3-2	0.000486	1.27887
LAMA4	0.000495	1.27347
NUF2	0.000496	2.1449
TMEM98	0.000501	1.5603
LPCAT1	0.000501	1.23433
MYO5A	0.00051	1.02931
MTERF3	0.000521	1.10322
PCNA	0.000524	1.01577
CTPS2	0.000532	1.14436
MPPED2	0.000537	1.44137
TAF1A	0.000542	1.22846
MDM4	0.000545	1.06195
IFI6	0.00055	2.45317
KLHL21	0.000556	1.01535
TPX2	0.00056	1.96962
NEK3	0.000561	1.13878
AACS	0.000573	1.00771
SLC1A3	0.000573	1.44815
ANGEL2	0.000579	1.01827
LOC101928195	0.000579	1.52
EHD4	0.000587	1.01958
SLC35F6	0.000593	1.9159
HMGA1	0.000594	1.25733
RRM2B	0.000605	1.0096
CTSC	0.000609	1.03868
FANCD2	0.000618	1.27701
MCM8	0.000618	1.18856
PHYHIPL	0.000627	1.79671
VCPIP1	0.000632	1.11562
CDCA3	0.000639	1.68646
DCTN5	0.00064	1.10389
MATR3	0.000641	1.35622
FGF13	0.000649	1.78171
ZFAS1	0.00067	1.22835
RPS6KA3	0.0007	1.02737
TAP2	0.000716	1.37759
MICAL1	0.000719	1.01596
WWC3	0.000719	1.14424
STXBP6	0.000728	1.51772
C8orf33	0.000739	1.33017
PLA2G4C	0.000739	1.40494
UBR5-AS1	0.000749	1.16939
CENPE	0.000751	1.63309
NCOA3	0.000754	1.16783
SNORA17B	0.000759	1.04581
HCP5	0.000764	1.48814
FANCG	0.000774	1.01106
VARS	0.000778	1.0474
SOWAHA	0.000784	1.56873
SACS	0.00079	1.3105
DCDC2	0.000807	2.22778
TDRKH	0.000808	1.47004
STIL	0.000827	1.05585
RGS5	0.000829	1.4502
PARPBP	0.00084	1.09498
ALDOA	0.000845	1.19084
FBXO32	0.000845	1.58346
RAD51AP1	0.000853	1.57056
SLC52A2	0.000869	1.62258
ANGPT1	0.000886	1.20626
E2F8	0.000888	1.57648
PARD3B	0.00089	1.1901
TRMT13	0.000892	1.32719
ANKRD36B	0.000902	1.0373
PPAT	0.000908	1.051
SQLE	0.000914	2.10856
CXCL10	0.000916	2.55786
COL1A1	0.000919	2.11609
SLC38A9	0.000949	1.00913
RRAGD	0.000959	1.04032
PLXNC1	0.000959	1.41301
NSMCE2	0.00096	1.11051
ANXA2	0.000975	1.22302
LOC101930583	0.000985	1.07972
SOX4	0.000993	1.11829
LRRC69	0.00102	1.32934
RCAN3	0.00102	1.46653
TP53I3	0.00105	1.37404
MCM3	0.00106	1.13859
HDAC11	0.00108	1.10452
IGF2BP3	0.00109	2.89073
NDRG1	0.00109	1.52053
PDZK1	0.0011	1.03836
CUX1	0.00111	1.02009
RB1CC1	0.00111	1.00907
PECAM1	0.00111	1.01012
C12orf75	0.00111	1.58441
SLAMF8	0.00112	1.29033
HOMER1	0.00117	2.00317
CHPT1	0.00117	1.00586
MKI67	0.0012	1.33156
NAV1	0.0012	1.03848
NDE1	0.00121	1.00119
GOLGA8A	0.00123	1.10426
TLCD1	0.00126	1.03533
C11orf80	0.00127	1.15529
ASPH	0.00128	1.47848
RAB11FIP4	0.00132	1.00924
KIAA0196	0.00133	1.00631
LCN2	0.00134	3.10413
LTBP2	0.00136	1.42993
OLFML2B	0.00137	1.2492
HMGCS1	0.00138	1.14955
TIGD7	0.00138	1.14877
CD109	0.00141	2.07593
GOLGA2P5	0.00142	1.01922
OAS1	0.00144	1.55364
CDC7	0.00145	1.25982
CCDC102B	0.00147	1.15254
COL5A2	0.00152	1.56013
SLCO2A1	0.00154	1.10883
MYEF2	0.00155	1.33807
LINC00597	0.00156	1.09697
SOS1-IT1	0.00157	1.19012
CKAP4	0.00158	1.3319
GRAMD1A	0.00159	1.11104
IGSF3	0.00163	1.36897
MARCKS	0.00164	1.16941
FOXM1	0.00167	1.42712
NEU1	0.00168	1.04666
POLA1	0.00169	1.02132
DEPDC1	0.00169	1.65813
ATXN1	0.0017	1.00401
CCL20	0.00172	2.78373
H2AFY2	0.00173	1.06386
SMPX	0.00174	2.01527
VSIG10L	0.00175	1.51147
DNAH14	0.00176	1.13593
KIF2A	0.00177	1.07759
MSH2	0.00177	1.13785
HLA-F	0.00179	1.07961
LOC102723694	0.00179	1.27338
BLM	0.00181	1.24333
SFN	0.00182	1.31501
LOC101927705	0.00182	1.261
RGS10	0.00187	1.01847
SULT1C2	0.00188	2.78407
GNAL	0.00188	1.28075
MX1	0.00196	1.80446
OAS2	0.00197	1.23609
TNFSF15	0.00208	1.43643
MOB3B	0.00208	1.11989
KLHL23	0.0021	1.00582
CEP41	0.00214	1.01815
FAM213B	0.00216	1.07583
TRIP13	0.00218	1.72577
CCL18	0.00224	1.31464
TK1	0.00226	1.12866
HGH1	0.00227	1.03197
MUC13	0.00227	2.2627
BLVRA	0.00228	1.04249
RNF157	0.00228	1.21826
SGK223	0.0023	1.12139
HIST1H2BJ	0.0023	1.24938
KIF2C	0.00237	1.78197
TPM2	0.00238	1.24737
HN1	0.00239	1.14833
PTPRH	0.00239	1.04823
FAM3B	0.00239	2.67891
PALLD	0.00241	1.34848
ABCC4	0.00241	1.20522
LOC100509445	0.00251	1.25209
GSN	0.00251	1.13026
PDK1	0.00252	1.27193
RMI2	0.00252	1.30457
ATP1B3	0.00253	1.0115
PTPRG	0.00254	1.12082
SLC7A11	0.00255	1.73139
CNIH4	0.00261	1.00344
ANXA2P2	0.00262	1.09205
ZSWIM5	0.00267	1.26543
PEG10	0.0027	3.94354
FRMD3	0.00272	1.57951
PSPH	0.00281	1.1284
BORA	0.00286	1.04063
IRX3	0.00291	1.60025
RTN1	0.003	1.00665
NQO1	0.00304	3.17653
ZBED3	0.00314	1.09894
CA12	0.00315	1.86998
TRIM71	0.00319	2.29233
SDCBP2-AS1	0.0032	1.00615
CCL15-CCL14	0.00324	1.10665
OSGIN1	0.00326	1.13091
ZNF165	0.00327	1.00498
GREB1	0.00327	1.75646
MTFR2	0.00332	1.34072
CEP55	0.00338	1.47225
PLCB1	0.00342	1.68966
CDK6	0.00343	1.41425
SLC51B	0.00343	1.74929
HSD17B3	0.00344	1.16015
ZNF704	0.00349	1.00046
PAQR9	0.00357	1.0095
2022-09-06	0.00359	1.39133
LOC101930578	0.0036	1.01421
RIPK2	0.00364	1.00792
LYZ	0.00366	1.34893
DEPDC1B	0.00374	1.49096
HJURP	0.00378	1.39109
CELF6	0.00386	1.25192
FAM13C	0.00387	1.06103
TMEM64	0.00391	1.06472
HRCT1	0.00401	1.63024
GPD1L	0.00401	1.05994
MIR6845	0.00407	1.10118
SPP1	0.00408	3.01213
MRAP2	0.00408	1.10729
LOC100996735	0.00409	1.0278
NCAPH	0.00419	1.11037
TRIM31	0.00432	1.58002
NOTCH3	0.00438	1.03973
CDC25C	0.00439	1.18218
TNFRSF21	0.0046	1.13095
CHML	0.00466	1.21367
FZD6	0.00496	1.5892
VASH2	0.00498	1.14804
ZNF618	0.00501	1.11327
GLYR1	0.00504	1.23881
ZNF738	0.00516	1.33996
SYNJ2	0.0052	1.16461
CKAP2L	0.00528	1.31305
SHCBP1	0.0053	1.23931
HIST2H2AA4	0.00544	1.07824
TESC	0.00546	1.29479
CD52	0.00554	1.34492
GRK3	0.00555	1.29755
LOC101928000	0.00558	1.129
BAMBI	0.00559	1.06744
SSUH2	0.00563	1.27463
NRXN3	0.0058	1.81717
IFIT3	0.00582	1.18512
LOC101927345	0.00598	1.80439
HOXA13	0.00606	1.27051
TTLL4	0.00612	1.27687
SIX1	0.00614	1.24004
PARVB	0.00624	1.21534
TUFT1	0.00625	1.16567
CD2	0.0063	1.52737
TRIM69	0.0064	1.05456
SPINK1	0.00658	3.21765
RPL31	0.00691	1.06539
PLP2	0.00693	1.26295
SMOC2	0.00705	1.56864
NAV3	0.00718	2.00692
HIST1H1C	0.00721	1.12566
NRCAM	0.00727	2.3157
FZD7	0.00729	1.08811
SLC44A3	0.00729	1.18935
PPDPF	0.00734	1.17004
TRIM6	0.00735	1.11291
SIPA1L2	0.00738	1.35188
HSPA1B	0.00743	1.52861
EPSTI1	0.00747	1.58253
COX7B2	0.00747	2.44353
CDCA5	0.00762	1.26642
MCM7	0.0077	1.0636
LPL	0.0078	1.06075
SPC25	0.00783	1.26046
HERC6	0.00805	1.4334
INO80D	0.00818	1.01131
BICC1	0.00843	1.46861
CHST11	0.00859	1.10976
TEAD2	0.00865	1.13455
OIP5	0.0088	1.32691
KIF18B	0.00884	1.41261
HOXD4	0.0089	1.21469
RAB3B	0.00909	1.34551
ADAMDEC1	0.00917	1.63871
SPAG4	0.00926	1.14326
ITGBL1	0.00952	1.66126
SPSB1	0.00967	1.01381
MCM5	0.00994	1.00236
RARRES1	0.00996	1.41676

## Sheet: GSE6764+DOWN
Gene.symbol	P.Value	logFC
CLEC4M	5.17e-18	-5.0042
PZP	2.46e-17	-5.46948
DACH1	5.09e-16	-1.66672
ANGPTL6	2.21e-15	-1.90766
CLEC4G	1.15e-14	-5.07894
FCN2	1.98e-14	-3.11284
KCNN2	1.55e-13	-5.08859
GNAO1	2.06e-13	-1.19361
RHEB	3.44e-13	-3.0455
COLEC10	7.01e-13	-2.49052
BMPER	8.83e-13	-1.40924
DBH	1.49e-12	-2.02082
DEFA1B	1.91e-12	-2.36476
MAP2K1	2.28e-12	-1.68271
LYVE1	2.63e-12	-3.74823
KBTBD11	2.69e-12	-2.40618
ANKRD55	2.81e-12	-1.88481
ADRA1A	3.18e-12	-1.39773
ACACB	6.26e-12	-1.76013
LIFR	1.45e-11	-1.99079
IGFALS	1.93e-11	-3.02899
CCL23	2.53e-11	-1.11286
CNDP1	2.74e-11	-5.69125
CYP1A2	3.59e-11	-4.72953
ATF5	3.63e-11	-1.00978
LINC01093	4e-11	-4.94712
CFP	4.32e-11	-2.22499
OIT3	4.34e-11	-5.21072
STAB2	4.42e-11	-3.04567
DIRAS3	5.67e-11	-2.97715
MT1F	5.71e-11	-4.33561
FITM1	6.01e-11	-1.6075
CLEC1B	6.81e-11	-5.21026
PITPNM3	7.38e-11	-1.31694
SRD5A2	8.46e-11	-3.94941
ASPG	8.78e-11	-2.19701
PTH1R	9.13e-11	-1.36743
VIPR1	1.02e-10	-2.28934
SLC31A1	1.09e-10	-1.75877
KDM8	1.77e-10	-2.80445
FOS	2.02e-10	-3.89605
LOC102725343	2.07e-10	-1.02088
RNF165	2.4e-10	-1.7068
GNA14	3.3e-10	-2.10939
ERICH1	3.87e-10	-1.11167
ALPL	5.07e-10	-2.14194
ADGRG7	5.81e-10	-3.67882
ARHGAP10	5.89e-10	-1.01639
SLCO4C1	8.27e-10	-3.22615
FCN3	9.96e-10	-5.02517
CTNNA3	1.06e-09	-2.98278
CYP2C19	1.09e-09	-4.31815
TIMD4	1.1e-09	-3.60723
KAZN	1.31e-09	-1.08054
ECM1	1.39e-09	-2.42347
MOGAT2	1.55e-09	-1.59324
IL1B	1.58e-09	-2.02282
IL1RAP	1.68e-09	-3.49483
SLC25A37	1.69e-09	-1.6375
ADGRA3	1.81e-09	-1.57849
FAM65C	2e-09	-1.86602
AADAT	2.11e-09	-3.28506
IL13RA2	2.28e-09	-3.60333
PHLDB2	2.49e-09	-1.43628
MT1G	2.8e-09	-3.49357
RCAN1	2.88e-09	-3.07892
ITLN1	3.07e-09	-1.40557
PTGS2	4.11e-09	-3.01566
SARDH	4.26e-09	-1.3265
MARCO	4.61e-09	-4.3428
DPF3	4.63e-09	-1.14494
LPA	4.8e-09	-3.62168
NAT2	4.89e-09	-5.21494
MT1M	4.93e-09	-4.74683
TFPI2	4.99e-09	-3.27723
MCC	6.17e-09	-1.74988
NCOR1	6.54e-09	-1.37147
CRHBP	6.96e-09	-5.55936
NTF3	7.03e-09	-1.47049
DNASE1L3	8.06e-09	-3.37483
EGR3	8.38e-09	-1.96448
IFNAR1	8.98e-09	-1.39183
CXCL14	9.86e-09	-3.59072
SPRY2	1e-08	-1.22692
CSRNP1	1.2e-08	-2.24559
ADH4	1.24e-08	-1.95125
PLPP3	1.42e-08	-1.44772
LILRA2	1.47e-08	-1.39798
AOC1	1.55e-08	-2.35965
EGR2	1.67e-08	-2.20303
DNAJC25-GNG10	1.87e-08	-1.30173
SLC7A2	2e-08	-2.5774
LPAL2	2.01e-08	-2.3126
PLSCR4	2.2e-08	-1.72572
LCAT	2.32e-08	-2.90404
ACPT	2.35e-08	-1.40796
ACADS	2.59e-08	-1.52825
PROSC	2.69e-08	-1.17209
ARMC6	3.14e-08	-1.25566
TMEM27	3.41e-08	-3.9685
IER2	3.63e-08	-1.824
TSLP	3.68e-08	-2.70628
ADAMTS13	3.93e-08	-1.52571
SPRYD4	4.63e-08	-1.76147
LHX2	4.65e-08	-1.34062
BBOX1	5.33e-08	-4.37667
C1RL	5.4e-08	-1.46798
ACSM3	5.81e-08	-2.94901
HHIP	5.96e-08	-3.11755
PCDH9	6.09e-08	-1.86028
CYP39A1	6.6e-08	-3.09353
EGR1	6.67e-08	-3.21783
NPY1R	7.64e-08	-2.65604
AIG1	7.72e-08	-1.10347
FAM151A	7.91e-08	-2.73419
FAM198A	7.94e-08	-2.07843
TPPP2	8.09e-08	-1.87962
LGI1	8.77e-08	-1.07028
C21orf33	9.56e-08	-1.60812
DIP2C	9.67e-08	-1.3299
EDNRB	1.09e-07	-1.40652
TLR4	1.1e-07	-1.6941
INHBC	1.28e-07	-2.15098
ENPP1	1.33e-07	-1.50008
TUBE1	1.38e-07	-2.1021
MT1H	1.42e-07	-2.95893
SLC19A3	1.48e-07	-2.33149
PAMR1	1.53e-07	-1.5541
CYP2B6	1.56e-07	-2.15358
GSTZ1	1.59e-07	-2.50212
EPOR	1.63e-07	-1.56608
RSPO3	1.65e-07	-1.81501
MT1E	1.66e-07	-2.72525
MASP1	1.91e-07	-1.95635
LARP1B	1.99e-07	-1.35748
THBS1	2.07e-07	-1.74483
GPD1	2.08e-07	-2.16988
PNPLA4	2.21e-07	-1.50163
GPM6A	2.22e-07	-3.03956
MAN1C1	2.33e-07	-1.85628
THRSP	2.4e-07	-3.71601
ABCC9	2.6e-07	-2.54932
NDRG2	2.64e-07	-2.7765
PGM1	2.74e-07	-1.43418
CETP	2.94e-07	-2.88285
PBLD	2.96e-07	-2.62876
FREM2	3.03e-07	-1.94843
STEAP3	3.25e-07	-2.80554
PXDC1	3.33e-07	-1.19565
CNTLN	3.54e-07	-1.46733
FAHD2A	3.55e-07	-1.76169
ACAA1	3.61e-07	-1.42518
STEAP4	3.64e-07	-2.12928
CCL15-CCL14	3.92e-07	-2.49866
SLC25A47	3.98e-07	-4.02974
EHD3	4.04e-07	-2.02962
ASPA	4.11e-07	-2.26873
S100A12	4.64e-07	-2.68396
INTS10	4.66e-07	-1.18652
MT1X	4.75e-07	-2.79707
CTBS	4.8e-07	-1.1735
FAM134B	4.87e-07	-3.69872
AHNAK	4.94e-07	-1.27893
MEIS3P1	4.99e-07	-1.18699
TTPAL	5.24e-07	-1.6095
IL17RC	5.55e-07	-1.10616
NR4A3	5.7e-07	-1.76929
MFAP3L	6.21e-07	-1.33388
ABAT	6.46e-07	-2.14514
MTHFD2L	6.59e-07	-1.40751
SLC3A1	6.71e-07	-3.70822
TTC36	6.76e-07	-3.82389
ESR1	7.45e-07	-1.01887
TENM1	7.61e-07	-3.47199
LOC101927972	7.87e-07	-1.71015
APOF	8.17e-07	-3.96218
PEMT	8.21e-07	-1.96554
FERMT2	8.45e-07	-1.41287
CNTN3	8.46e-07	-3.67373
HAO2	8.62e-07	-3.86735
IL33	8.83e-07	-2.10146
NMRK1	8.85e-07	-1.23503
MIR6778	8.9e-07	-2.31449
MRO	9.35e-07	-1.50848
KLF11	9.52e-07	-1.40381
SERPINE1	1.02e-06	-3.02307
C8orf4	1.04e-06	-2.05958
MFSD2A	1.07e-06	-4.00175
CIDEB	1.18e-06	-2.31648
MAGI2-AS3	1.19e-06	-1.05188
ACADSB	1.21e-06	-1.2812
IGFBP3	1.24e-06	-2.48719
MT1HL1	1.38e-06	-2.35183
PID1	1.39e-06	-1.42311
AQP3	1.44e-06	-1.69941
PROS1	1.44e-06	-1.13441
DDAH1	1.6e-06	-1.04971
LRRN3	1.67e-06	-1.05744
SLC35D1	1.75e-06	-1.12244
ST6GAL2	1.79e-06	-1.36083
MSRA	1.82e-06	-1.47617
ETFDH	1.87e-06	-1.627
FLJ22763	1.87e-06	-2.66792
GPR182	1.88e-06	-1.80427
LOC102724449	1.89e-06	-1.0422
DCAF11	1.94e-06	-1.61871
WDR72	1.96e-06	-2.35433
DBT	1.98e-06	-1.68778
MOCOS	2.02e-06	-1.20241
ZADH2	2.08e-06	-1.15752
CPED1	2.16e-06	-1.80374
NR4A1	2.18e-06	-1.0547
ID2	2.24e-06	-1.45151
MEP1B	2.26e-06	-1.06972
NR1H4	2.27e-06	-1.15142
TSPAN12	2.27e-06	-1.34461
GCHFR	2.38e-06	-1.47041
SLC39A14	2.42e-06	-1.19135
GNE	2.43e-06	-1.50942
JUNB	2.53e-06	-1.77372
SC5D	2.55e-06	-1.27262
AGL	2.61e-06	-1.4952
SLC28A1	2.75e-06	-1.81305
FAM149A	2.83e-06	-2.12272
ADAMTS1	2.91e-06	-1.93833
ALDOB	3.04e-06	-1.80057
MT2A	3.11e-06	-2.14791
NHSL1	3.11e-06	-1.37538
DGAT2	3.14e-06	-1.85433
APOH	3.22e-06	-1.00938
TMEM53	3.38e-06	-1.1265
CLRN3	3.46e-06	-4.18495
MAN1A1	3.57e-06	-1.78916
MUM1L1	3.57e-06	-1.81086
PEX11G	3.58e-06	-1.14256
AVPR1A	3.63e-06	-1.76227
LILRA5	3.66e-06	-1.09737
AGXT2	3.69e-06	-2.65499
PRRG4	3.7e-06	-1.55413
FOLH1B	3.91e-06	-2.48595
MPC1	4.07e-06	-1.40802
LILRB5	4.23e-06	-1.50874
ABHD6	4.27e-06	-1.58024
PAPSS2	4.29e-06	-1.27695
ST20-MTHFS	4.37e-06	-1.04616
F11	4.41e-06	-2.03462
C8A	4.47e-06	-2.20365
SORL1	4.57e-06	-2.37944
SLC9B2	4.62e-06	-1.28404
FPR1	4.83e-06	-2.07885
GBA3	4.85e-06	-3.67895
SELE	4.91e-06	-2.40901
BCHE	4.93e-06	-3.61412
PRKAR2B	5.04e-06	-1.99873
CCBE1	5.13e-06	-1.73913
DHODH	5.24e-06	-2.17454
DCUN1D3	5.25e-06	-1.06639
GHR	5.47e-06	-3.20854
SPG20	5.56e-06	-1.64538
CLN8	5.56e-06	-1.16895
FOSB	5.64e-06	-2.57528
VNN1	5.68e-06	-3.82606
ARHGAP20	6.18e-06	-1.27426
RND3	6.49e-06	-1.77765
TBX15	6.63e-06	-2.50367
LOC101927331	6.68e-06	-2.39146
LOC647115	6.77e-06	-1.96182
EPHX2	6.84e-06	-2.20598
PPBP	7.18e-06	-1.04907
AZGP1P1	7.62e-06	-2.22612
CYP2C8	7.69e-06	-1.84198
PRKAG2	7.75e-06	-1.39791
ATP11C	7.75e-06	-1.42808
PPFIBP1	7.95e-06	-1.01203
CD4	8.18e-06	-1.62499
CPEB3	8.36e-06	-1.95541
FANCC	8.87e-06	-1.42216
SLC17A2	8.96e-06	-1.75997
UGP2	9.08e-06	-1.66213
GSPT2	9.3e-06	-2.69022
ADK	9.4e-06	-1.34715
ACTR3C	9.6e-06	-1.79154
COMT	9.72e-06	-1.65637
EDEM1	9.76e-06	-1.06944
ENO3	9.78e-06	-2.9096
TPMT	9.8e-06	-1.07275
DUSP1	9.96e-06	-2.59345
PAIP2B	1e-05	-1.97376
LOC101928505	1.05e-05	-2.28852
CYP26A1	1.05e-05	-2.66934
KLF6	1.08e-05	-1.1908
LMAN1	1.1e-05	-1.96047
FEZ1	1.1e-05	-1.68446
LOC105378749	1.1e-05	-1.74195
SLC38A4	1.13e-05	-2.27453
NRBF2	1.15e-05	-1.10295
VKORC1	1.19e-05	-1.21607
PTPRD	1.21e-05	-1.3484
GATA4	1.24e-05	-1.17475
SLC41A2	1.24e-05	-1.91853
PTPRB	1.27e-05	-1.00436
BCKDHB	1.29e-05	-1.332
SLC25A20	1.31e-05	-1.00256
LOC100996579	1.37e-05	-1.17468
C1QTNF1	1.38e-05	-1.04861
CYR61	1.4e-05	-2.10153
CBR4	1.43e-05	-1.2421
TCTEX1D1	1.44e-05	-1.56054
ADAMTSL3	1.44e-05	-2.3668
NAAA	1.44e-05	-1.57702
HIBCH	1.48e-05	-1.14227
PPP1R1A	1.49e-05	-2.08404
CLU	1.53e-05	-1.77999
S100A8	1.56e-05	-3.83734
CXCL2	1.56e-05	-2.53005
PLA2G16	1.56e-05	-1.5331
RXRA	1.57e-05	-1.19633
ARHGEF26	1.57e-05	-1.54403
ANXA10	1.59e-05	-3.43081
ZFP36	1.61e-05	-1.40365
APOA5	1.65e-05	-2.69003
BDH2	1.72e-05	-1.4382
CAT	1.74e-05	-1.55723
PXMP2	1.8e-05	-1.82192
P2RY13	1.83e-05	-1.92707
TRIB1	1.88e-05	-1.65766
ALDH6A1	1.91e-05	-1.71131
GALC	1.96e-05	-1.33632
PDLIM5	2.06e-05	-1.66242
LRG1	2.1e-05	-2.13451
RDH16	2.1e-05	-2.79209
HGF	2.11e-05	-2.50826
PHYHD1	2.11e-05	-1.78907
CA2	2.12e-05	-2.21295
TSPYL5	2.13e-05	-1.2167
GYG2	2.16e-05	-1.6122
NAMPT	2.21e-05	-2.17524
NTN4	2.25e-05	-1.32521
ACSL1	2.27e-05	-1.72267
ADH6	2.29e-05	-2.04181
RWDD2B	2.31e-05	-1.55696
HBA2	2.31e-05	-2.21305
CYP4V2	2.36e-05	-1.90295
PDE4DIP	2.39e-05	-1.10722
HSD17B14	2.39e-05	-1.21676
NR1I2	2.44e-05	-1.48685
NAT1	2.44e-05	-1.36735
EVA1A	2.57e-05	-1.45269
ST3GAL6	2.62e-05	-1.83976
TPD52L1	2.63e-05	-1.87013
LY6E	2.63e-05	-2.35835
ACAT1	2.66e-05	-1.53301
PPM1K	2.67e-05	-1.33408
ZG16	2.68e-05	-2.5592
PHLDA1	2.69e-05	-1.63271
KHK	2.72e-05	-1.49452
JAKMIP2	2.76e-05	-1.30017
C3P1	2.77e-05	-2.7799
PNP	2.78e-05	-1.43387
C2	2.85e-05	-1.40317
CACNB2	2.94e-05	-1.00795
XDH	2.95e-05	-2.34834
CFL2	2.97e-05	-1.26845
LINC01554	2.97e-05	-3.16221
DPT	2.99e-05	-1.7537
IGSF9	3.02e-05	-1.79373
C14orf105	3.05e-05	-1.27532
PDE2A	3.16e-05	-1.24777
KALRN	3.21e-05	-1.07878
KLKB1	3.23e-05	-2.15174
PTS	3.24e-05	-1.16859
C4orf19	3.27e-05	-1.99455
FAM13A	3.29e-05	-2.21099
BCO2	3.33e-05	-3.21204
FAM101B	3.34e-05	-1.19063
FGF14-AS2	3.43e-05	-1.14943
NDFIP2	3.46e-05	-1.13263
MASP2	3.55e-05	-2.2499
NFIA	3.69e-05	-1.60278
C14orf28	3.71e-05	-1.04864
CXCL12	3.74e-05	-2.09141
MIR7110	3.79e-05	-1.19373
FNDC4	3.84e-05	-1.90614
CYP4F12	3.85e-05	-1.37559
EPB41L4B	3.97e-05	-1.7708
ZNF385B	3.99e-05	-2.49599
IYD	4.03e-05	-1.79901
MBNL2	4.04e-05	-1.56328
MCEE	4.08e-05	-1.10061
B3GNT2	4.57e-05	-1.157
MAOA	4.65e-05	-1.10872
CD5L	4.78e-05	-2.75395
KCND3	4.83e-05	-2.9184
AKAP9	4.85e-05	-1.02461
ITCH	4.88e-05	-1.16106
GCGR	4.88e-05	-1.35642
GPR180	4.97e-05	-1.05176
CDC37L1	5.01e-05	-1.40517
DCTD	5.02e-05	-1.45313
LOC100505985	5.07e-05	-2.88659
DHRS4-AS1	5.33e-05	-1.2164
MMRN1	5.37e-05	-1.81075
C8B	5.63e-05	-1.73978
ADCY1	5.69e-05	-2.36584
JUN	5.86e-05	-1.49996
SRPX	5.86e-05	-2.85813
PKD2	5.87e-05	-1.0844
GIPC2	5.95e-05	-2.04816
PHGDH	5.97e-05	-2.19328
PLEK2	6.01e-05	-2.28146
SLC22A7	6.11e-05	-2.56006
LINC00238	6.29e-05	-1.3774
TMEM45A	6.32e-05	-3.02784
CDA	6.5e-05	-2.03513
ANXA3	6.71e-05	-1.46961
FOXP2	6.76e-05	-1.86051
ALDH2	6.94e-05	-1.25963
AGTR1	6.94e-05	-1.32339
AZGP1	7.05e-05	-1.89996
SKAP1	7.15e-05	-2.0752
LOC101927157	7.18e-05	-1.54655
PLAC8	7.27e-05	-2.79783
MPDU1	7.3e-05	-1.00313
CXCR2	7.51e-05	-1.26573
ID2B	7.63e-05	-1.78097
IVD	7.75e-05	-1.18356
PCOLCE	8.15e-05	-2.00296
CR1	8.51e-05	-1.09331
EPAS1	8.62e-05	-1.50809
VSIG4	8.63e-05	-1.68815
CTSLP8	8.72e-05	-1.16446
MPPED1	9.26e-05	-1.08535
SLC43A3	9.33e-05	-1.61119
STARD5	9.45e-05	-1.65282
HMGCL	9.54e-05	-1.01207
APOA4	9.64e-05	-1.38317
ALKBH7	9.65e-05	-1.08863
CLIC4	9.73e-05	-1.10085
RMDN2	9.74e-05	-1.16235
LOC157273	9.8e-05	-1.56123
ERLIN1	9.89e-05	-1.69448
LOC100287413	9.92e-05	-2.7162
SLCO2B1	9.92e-05	-1.4531
IDNK	9.97e-05	-1.10137
MYO10	0.000101	-1.11972
DEPDC7	0.000101	-1.57513
GNMT	0.000104	-3.4598
DNAJC12	0.000104	-2.2696
SLCO1B3	0.000106	-4.09511
HBG2	0.000107	-1.34709
UGT2A2	0.000108	-1.28287
ITIH1	0.000109	-1.04993
PROK2	0.000109	-1.45698
CBS	0.000112	-1.55776
PLD1	0.000114	-1.89528
SLC39A8	0.000115	-1.01123
DYX1C1-CCPG1	0.000115	-1.38408
HBB	0.00012	-2.40015
SGPP1	0.00012	-1.30864
GCH1	0.00012	-1.58628
FBP1	0.000121	-2.34241
MAGEH1	0.000121	-1.2978
PPP1R3B	0.000121	-2.27668
LINC01018	0.000121	-2.71635
NECTIN3	0.000124	-1.53524
SHBG	0.000124	-2.13496
NEU4	0.000125	-1.04447
HAAO	0.000126	-1.64111
ACADL	0.000126	-2.34201
FCGR3B	0.000126	-1.53478
LDOC1L	0.000127	-1.25834
UQCR10	0.000128	-1.04665
HMGN5	0.000128	-1.6866
C6	0.000129	-2.52244
HPX	0.000131	-1.51236
ADGRG6	0.000133	-1.51271
GADD45B	0.000134	-1.74449
ANGPTL3	0.000134	-1.73061
HS3ST3B1	0.000142	-1.41379
C4orf3	0.000145	-1.06002
PTPRS	0.000146	-1.82536
ACAA2	0.000149	-1.44037
TM6SF2	0.000149	-1.53157
EXPH5	0.00015	-2.38787
RHOB	0.000151	-2.01596
P2RY12	0.000155	-1.38273
PGLYRP2	0.000156	-2.80789
MS4A6A	0.00016	-1.47624
RIDA	0.000161	-1.48792
SLC22A1	0.000161	-3.95614
TRPM8	0.000163	-2.713
BHLHE40	0.000164	-1.78117
SIGIRR	0.000164	-1.64125
NNMT	0.000165	-1.94281
ETS2	0.000167	-1.10539
C21orf91	0.000168	-1.10726
PLGLB1	0.000168	-1.97626
MAT1A	0.000169	-1.4369
ABHD5	0.000169	-1.09123
WDFY2	0.000171	-1.02567
RNASE4	0.000171	-1.51435
SOCS2	0.000172	-2.48744
SUCLG2	0.000175	-1.05244
RBP5	0.000178	-1.87518
NPC1L1	0.000181	-2.77369
CNTN4	0.000181	-1.04506
DSE	0.000181	-1.48294
PSAT1	0.000183	-2.04982
CYP2C9	0.000185	-2.15977
IGF1	0.000187	-2.26773
TAB2	0.000187	-1.07608
CYP4F2	0.000191	-1.92185
SLAIN1	0.000195	-1.32368
OLFML3	0.000197	-1.92044
CFI	0.000201	-1.55215
SLC25A25	0.000203	-1.57912
C11orf71	0.000204	-1.24191
ST6GAL1	0.000206	-1.09033
TACSTD2	0.000207	-1.98652
AGPAT2	0.000208	-1.29578
NR3C2	0.00021	-1.4764
GATM	0.000213	-1.0069
LIPC	0.000218	-1.37155
C1orf168	0.000219	-1.16746
SLC1A1	0.000219	-2.02319
ABHD2	0.000233	-1.78227
ANTXR2	0.00024	-1.05147
PLG	0.000245	-1.12686
LY75-CD302	0.000247	-1.24952
TMEM220	0.000249	-1.40403
PLGLB2	0.000267	-2.21954
FHL1	0.000269	-1.12768
PRG4	0.000275	-2.50225
HAND2-AS1	0.000279	-1.11623
HBD	0.000285	-1.06976
GRAMD1C	0.000288	-2.36315
ARSD	0.00029	-1.14923
PRODH2	0.000293	-1.11378
SLC6A16	0.000297	-1.28465
C9orf72	0.000302	-1.15124
PPID	0.000304	-1.40413
C1R	0.000316	-1.46112
FXYD1	0.000316	-2.90625
SLC35A3	0.000324	-1.10884
DSEL	0.000328	-1.72387
AXL	0.000329	-1.17085
LRRC28	0.000345	-1.17035
FABP1	0.000345	-1.28296
FNIP2	0.000348	-1.26657
NPHP3-ACAD11	0.000351	-1.34561
ZCCHC24	0.000355	-1.03537
SAA2-SAA4	0.000356	-2.32412
EPO	0.000362	-1.24295
CYP2C18	0.000367	-2.5126
GPHN	0.000371	-1.54828
F8	0.000379	-1.39901
LOC100507258	0.000379	-1.5112
GLS2	0.000388	-3.37109
SERPINA10	0.000388	-1.22288
CP	0.000391	-1.34843
SLC16A10	0.000392	-1.28161
HGFAC	0.0004	-2.63788
LOC101927752	0.000402	-1.04314
TGFA	0.000415	-1.10978
ABCD3	0.00043	-1.18006
ZGPAT	0.000431	-2.02819
GCDH	0.000438	-1.2738
QDPR	0.00044	-1.03231
KLHL15	0.000456	-1.08768
ASS1	0.000458	-1.24753
CBLN3	0.00046	-1.14462
PALM2	0.000463	-1.3527
ACMSD	0.000487	-1.3411
DAB1	0.000509	-1.52164
TGFBR3	0.000517	-1.33021
EXOSC7	0.000525	-1.46332
CTSB	0.000525	-1.00125
MRC1	0.000532	-1.55494
CCL3L3	0.000542	-1.71234
GYS2	0.000545	-2.79002
TDO2	0.000548	-1.86125
SLC4A4	0.000552	-1.71866
PECR	0.000552	-1.05764
CLDN1	0.000558	-1.38711
CHST7	0.000559	-1.2092
ATF3	0.000562	-1.54902
TSPAN7	0.000564	-1.70764
CITED2	0.000565	-1.60903
SLC17A3	0.000566	-2.2444
C7	0.000568	-1.27853
LOC100507472	0.00057	-1.49644
FCGR2B	0.000576	-2.41751
ADIRF	0.000598	-2.42138
TLN2	0.000603	-1.36462
SMIM14	0.000606	-1.15207
ISM1	0.000626	-1.82429
CCR1	0.00065	-1.10686
DMGDH	0.000656	-1.60358
HCAR3	0.000656	-1.84513
CD14	0.00066	-1.51569
SEMA5A	0.000661	-1.09213
LDB2	0.000667	-1.07402
CYP2B7P	0.000686	-2.50749
GLYCTK	0.000688	-1.10598
FAXDC2	0.000706	-1.43303
SMARCA2	0.000711	-1.15767
SLC16A2	0.000712	-1.6464
MAT2A	0.000725	-1.09742
GCKR	0.000749	-1.66631
PON3	0.000758	-1.84781
EPB41L5	0.000768	-1.07678
CHST4	0.000769	-1.41968
MUT	0.000774	-1.03649
CCL2	0.000781	-1.77427
ALDH8A1	0.000783	-2.16302
ITGA9	0.000792	-1.42991
RCL1	0.000801	-1.31445
DCN	0.000806	-2.81024
SLC6A13	0.000807	-1.10543
PIK3C2G	0.000809	-1.46437
MLYCD	0.000817	-1.04372
SEMA6D	0.000832	-1.26312
SRPRA	0.000857	-1.24866
NRG1	0.000867	-1.82253
FAH	0.000875	-1.02322
GFRA1	0.000876	-1.28673
KLRF1	0.000883	-1.04313
CYP8B1	0.000896	-3.00133
TMPRSS6	0.000934	-1.24082
LINC01146	0.000935	-1.33634
NMD3	0.000937	-1.02719
NR4A2	0.000964	-1.84517
C9	0.000974	-3.03371
CSAD	0.000979	-1.16384
PDGFC	0.000983	-1.05855
KCNK5	0.000985	-1.11764
ACVR1C	0.001	-1.17237
ZNF667-AS1	0.00101	-1.32819
C11orf96	0.00102	-1.88473
PON1	0.00103	-2.00419
N4BP2L1	0.00106	-1.08495
CYP4A11	0.00106	-1.77459
SEC14L4	0.00106	-1.67536
AMDHD1	0.00106	-1.34894
GRHPR	0.00107	-1.10868
G0S2	0.00108	-1.92322
TMEM37	0.00109	-1.11356
TMEM56	0.0011	-1.11095
FGD4	0.0011	-1.11299
IMPACT	0.00113	-1.06837
RDH12	0.00114	-1.26545
LARP6	0.00114	-1.30469
ZDHHC2	0.00115	-1.01687
SMIM19	0.00117	-1.01799
LRRK2	0.00118	-1.19961
UROC1	0.00118	-1.14177
MME	0.00119	-2.79266
ZFP1	0.00119	-1.42307
F9	0.00119	-2.60848
C1orf162	0.0012	-1.01944
DNAJC22	0.00122	-1.16927
TKFC	0.00123	-1.31806
CDH19	0.00125	-2.05332
GREM2	0.00125	-1.67427
ANKRD35	0.00127	-1.22924
NFKBIZ	0.0013	-1.11888
SLCO1A2	0.0013	-1.05499
ABCG8	0.00131	-1.07161
HABP2	0.00132	-1.88692
ANPEP	0.00135	-1.08852
ECHDC2	0.00136	-1.30144
ART4	0.00138	-1.47537
STX11	0.00141	-1.04094
IL6ST	0.00142	-1.61429
SAMD12	0.00143	-1.3639
PROZ	0.00145	-1.80943
CDH1	0.00147	-1.66107
AMN	0.00148	-1.8409
SREBF1	0.00148	-1.18164
TUSC1	0.0015	-1.23271
CH25H	0.00152	-1.38579
CPN1	0.00152	-1.57609
HEY2	0.00153	-1.04451
CD300A	0.00154	-1.03933
CD1D	0.00155	-1.56689
PPL	0.00159	-1.13193
UBXN8	0.00159	-1.00978
CCL4	0.0016	-1.74522
OBSL1	0.0016	-1.05504
FGA	0.00163	-1.01164
TIGD2	0.00166	-1.16155
HIPK3	0.00168	-1.26145
KLF4	0.0017	-1.22683
DNAJB9	0.00171	-1.01352
TPST1	0.00173	-1.19579
CD163	0.00175	-1.48408
SEPSECS	0.00175	-1.03191
COLEC11	0.00176	-1.88446
DNAJC3	0.00176	-1.02865
RAB27A	0.00178	-1.1555
FTCD	0.00179	-1.60334
HPGD	0.00183	-2.2822
MMAA	0.00183	-1.17407
SAMD5	0.00187	-2.02502
AGXT	0.00187	-2.05098
HOOK1	0.00188	-1.02277
IL1RL1	0.00189	-1.08252
HMOX1	0.00191	-1.14641
ACOX2	0.00192	-1.14523
OSBPL6	0.00193	-1.0119
MGLL	0.00194	-1.34329
HADH	0.00195	-1.02997
BLOC1S1-RDH5	0.00195	-1.40662
BASP1	0.00196	-1.31539
RTP3	0.00196	-1.98244
SRD5A1	0.00198	-1.44997
FAM9B	0.00198	-1.14955
TTR	0.00199	-1.31838
TNFRSF10D	0.00203	-1.08977
FYN	0.00205	-1.07228
PLIN1	0.00208	-1.02772
LDHD	0.00211	-1.13714
LOC101928916	0.00215	-2.32878
MIR22	0.00216	-1.02471
LINC00844	0.00218	-3.26597
ARG1	0.00219	-1.00365
INMT	0.00225	-1.50017
ANK3	0.00226	-1.95486
MS4A7	0.00229	-1.21461
PLPP5	0.0023	-1.27013
ASPN	0.00231	-1.73327
PCK1	0.00235	-2.13117
SLC37A4	0.00236	-1.44388
RNF125	0.00237	-1.39734
MST1	0.00241	-1.05384
CYP2A6	0.00244	-2.92716
CCDC71L	0.00248	-1.59513
ECM2	0.00251	-1.13121
GGT5	0.00254	-1.03846
GRIA3	0.00254	-1.75125
NR0B2	0.00254	-1.31431
COBLL1	0.0026	-1.21412
BDH1	0.00261	-1.01331
ITIH4	0.00267	-1.47393
MICU3	0.0027	-1.06624
GRB14	0.0027	-1.02884
SLC46A3	0.00272	-1.89003
RAB27B	0.00274	-1.54849
AKR7A3	0.00275	-1.47055
TEK	0.00277	-1.07036
NPR3	0.00283	-1.01486
SULT1B1	0.00284	-1.41025
CLYBL	0.00286	-1.1442
SLC27A5	0.00287	-1.53326
GLUD2	0.0029	-1.10474
SLC44A1	0.00291	-1.12209
CAPN3	0.00295	-1.24625
RAMP3	0.003	-1.21887
EP300-AS1	0.00303	-1.15621
PLIN2	0.00307	-1.03231
IGFBP4	0.00308	-1.01037
GLYAT	0.0031	-2.10894
ABCA8	0.00312	-2.31222
CPN2	0.00313	-1.03653
UPB1	0.00313	-1.54995
KMO	0.00314	-1.78324
FLRT3	0.00314	-1.06091
SCG5	0.00315	-1.44162
LOC101927144	0.00316	-1.01325
ABHD15	0.00317	-1.13275
ASL	0.00321	-1.12433
ADORA3	0.00326	-1.31428
RGS7	0.00333	-1.08905
HPS5	0.0034	-1.08217
HOGA1	0.00345	-1.78608
C1S	0.0035	-1.94806
KCNMA1	0.00359	-1.09806
ZBTB21	0.0036	-1.02917
DAO	0.00363	-1.68789
ENPEP	0.00364	-1.42941
IL13RA1	0.00365	-1.45869
FAM229B	0.00365	-1.13381
LOC102724880	0.00366	-1.21945
PER2	0.0037	-1.01898
LOC100422737	0.00372	-1.3644
RBMS3	0.00375	-1.2677
PLAUR	0.00382	-1.00445
S100A9	0.00386	-2.15585
SCARNA17	0.00388	-1.13528
EPHA2	0.0039	-1.19477
BCL2L10	0.00396	-1.29101
CNGA1	0.00397	-1.2858
VNN3	0.00399	-1.31782
XIST	0.00403	-3.38415
ADSSL1	0.00403	-1.25572
MCL1	0.00408	-1.59108
NAP1L5	0.00418	-1.12023
FCGR2C	0.00418	-1.49873
CYP2A7	0.00421	-2.59916
DNALI1	0.0044	-1.14051
SERPINA4	0.00441	-1.46968
TMEM30A	0.0045	-1.08315
ASCL1	0.0045	-2.14209
SMIM24	0.00454	-1.36958
PROM1	0.00464	-1.33329
TBC1D3P1-DHX40P1	0.00473	-1.17887
SYTL5	0.00479	-1.35177
CDHR2	0.0048	-1.11152
INS-IGF2	0.00492	-3.34892
KDM4C	0.00496	-1.26358
ANGPTL1	0.005	-1.52122
SIK1	0.00501	-1.45805
FAM110C	0.00507	-2.08407
IDO2	0.00507	-1.81199
APOB	0.00511	-1.33545
ABCA6	0.00529	-1.355
MPDZ	0.00533	-1.02985
GJB2	0.00535	-1.17373
ABCG2	0.00538	-1.68178
KNG1	0.00546	-1.14401
PALM3	0.00547	-1.09526
TMEM47	0.0056	-1.25343
REEP3	0.0057	-1.03281
MROH2A	0.00571	-1.54005
TAT	0.00576	-2.02228
LIPG	0.00598	-1.56658
CCDC3	0.00601	-1.16166
INHBE	0.00601	-2.00579
TLR3	0.00602	-1.37481
GPR65	0.00602	-1.03723
PDK4	0.00618	-1.86111
AKR1D1	0.0062	-2.72135
SULT1A1	0.00629	-1.09828
CLEC2B	0.00635	-1.00099
SOCS3	0.00656	-1.54221
PDE11A	0.00658	-1.4078
HSD17B6	0.00682	-1.68399
PIK3AP1	0.00712	-1.07772
AOX1	0.00717	-1.72566
SLC16A4	0.00748	-1.31139
KYNU	0.00766	-1.06096
GLT1D1	0.00766	-1.20909
CX3CR1	0.0079	-1.04666
SUCNR1	0.0079	-1.07362
PGRMC1	0.00822	-1.07803
CYP4F3	0.00831	-1.05932
MNDA	0.00853	-1.27476
FIGN	0.00856	-1.17275
HAMP	0.00857	-2.95552
HAO1	0.0088	-1.40841
ID1	0.00883	-1.45439
ACSM5	0.00888	-1.87968
ADH1B	0.00892	-2.03638
RAB17	0.00901	-1.26063
SULT1E1	0.00921	-2.02553
SULT1A2	0.00922	-1.04603
SLC6A12	0.00976	-1.07123
ANG	0.00986	-1.09419
HSD17B2	0.00992	-1.13118

## Sheet: GSE14520+UP
Gene.symbol	P.Value	logFC
PTTG1	4.26e-122	2.52481
KPNA2	1.84e-119	2.47619
CCT3	4.3e-115	1.56962
ASPM	6.74e-115	3.03966
RACGAP1	2.23e-111	2.21913
CAP2	2.87e-110	2.52895
CCNB1	5.14e-109	2.52715
PRC1	1.04e-108	2.45699
RRM2	3.85e-108	3.1064
SNRPE	6.77e-107	1.56629
CENPF	5.73e-104	2.39154
NUSAP1	2.18e-103	2.4396
CDKN3	2.06e-101	2.42594
KIAA0101	7.59e-101	2.79111
GMPS	1.42e-100	1.2988
TOP2A	1.64e-100	3.04716
PSMD4	2.92e-100	1.22369
RFC4	3.81e-100	2.1971
ACLY	4.62e-100	1.60275
CDK1	3.15e-99	2.47392
CNIH4	7.35e-99	1.99863
SNRPD1	3.51e-98	1.70481
NME1	3.82e-98	1.51046
SAE1	1.24e-97	1.59981
ILF2	2.55e-97	1.84975
ZWINT	9.53e-97	2.4708
AURKA	4.86e-96	2.27459
CKS2	5.09e-96	2.37603
MRPL9	3.62e-95	1.24608
GINS1	4.55e-95	2.37477
SUCO	9.15e-94	1.69125
GMNN	3.72e-93	2.22688
NUP205	6.37e-93	1.1795
PARP1	7.03e-92	1.12904
TUBG1	9.64e-91	1.52255
FEN1	2.58e-90	1.78481
SAC3D1	2.68e-90	1.59474
BOLA2B	3.79e-90	1.41537
DAP3	4.37e-90	1.19467
NELFE	1.1e-89	1.37045
GPC3	8.86e-89	4.81493
H2AFX	1.92e-88	1.6836
SF3B4	2.2e-88	1.44958
DTL	6.02e-88	2.27282
HEATR1	8.13e-88	1.50339
TP53BP2	9.75e-88	1.65146
TUBA1B	3.39e-87	1.34901
SMC4	3.6e-87	1.90111
CPSF6	5.18e-86	1.3155
ENAH	6.66e-86	1.94631
UBAP2L	1.55e-85	1.49072
ECT2	1.71e-85	2.06178
CCT6A	4.91e-85	1.53007
PEA15	5.09e-85	1.37395
MCM6	5.1e-85	2.08707
NUP37	6.12e-85	1.45594
VPS72	2.57e-84	1.23732
UBE2C	2.91e-84	1.77035
RRP15	6.06e-84	1.49704
SNRPD2	9.95e-84	1.10673
SNRPB	2.41e-83	1.4496
SQLE	3.25e-83	2.89224
HMMR	7.07e-83	1.95864
CKS1B	8.76e-83	1.58045
KIF20A	2.8e-82	1.69673
SSR2	4.46e-82	1.34701
IRAK1	4.98e-82	1.27511
ACSL4	1.32e-81	3.29853
EPRS	1.34e-81	1.18151
UCK2	1.51e-81	1.43949
TBCE	2.65e-81	1.49194
RBM34	4.47e-81	1.26688
HN1	1.68e-80	1.73253
EZH2	2.06e-80	1.76926
NEK2	3.23e-80	1.79713
GMFB	3.68e-80	1.28811
CBX1	7.21e-80	1.42222
NPM1	1.25e-79	1.39175
MCM3	1.42e-79	1.59131
PRKDC	6.92e-79	1.47672
TUBA1C	7.41e-79	1.28148
MELK	8.01e-79	1.69013
VPS45	1.54e-78	1.21787
PIGC	2.33e-78	1.26299
CSE1L	3.03e-78	1.12488
CKAP5	3.06e-78	1.06116
RFX5	5.62e-78	1.4684
PSMB4	1.19e-77	1.02811
SUB1	1.53e-77	1.24052
POLR3C	1.71e-77	1.08041
BIRC5	1.98e-77	1.77828
MEIS3	2.51e-77	1.49839
NUP107	4.14e-77	1.30094
LOC652826	5e-77	1.01096
PRIM1	5.39e-77	1.51323
PSMD10	6.94e-77	1.39971
ITGA6	1.1e-76	1.46047
HSPA4	1.84e-76	1.1342
ISG20L2	2.24e-76	1.3901
CDC20	2.86e-76	1.92683
ACBD3	3.32e-76	1.12737
CCT5	5.7e-76	1.11489
UBE2Q1	5.7e-76	1.10092
NUP133	7.36e-76	1.34986
NCAPG	1.55e-75	1.88435
BUB1B	1.59e-75	1.73518
PSMD14	1.73e-75	1.16062
BTRC	2.21e-75	1.03668
CKAP2	2.49e-75	1.49355
PLCB1	3.94e-75	2.19052
AKR1C3	6.12e-75	1.77692
HSP90AB1	9.84e-75	1.16523
CACYBP	1.92e-74	1.40841
LPGAT1	2.87e-74	1.723
OLA1	3.1e-74	1.19786
SLC12A4	4.01e-74	1.60143
GOLPH3L	5.62e-74	1.30197
LOC731059	8.53e-74	1.16199
UTP18	9.6e-74	1.33794
ROBO1	2.06e-73	2.77007
DTYMK	2.24e-73	1.07151
DBF4	3.49e-73	1.27046
CENPU	3.63e-73	2.0023
H2AFZ	4.78e-73	1.47039
GBAP1	6.63e-73	1.37775
SCAMP3	9.24e-73	1.07703
TPX2	9.96e-73	1.68675
ADSL	1.16e-72	1.13714
SCNM1	1.34e-72	1.02987
H2AFV	1.96e-72	1.05379
PSME3	2.96e-72	1.2094
RRM1	5.02e-72	1.24471
ATAD2	5.18e-72	1.69847
PBK	6.31e-72	1.59599
NEU1	6.34e-72	1.66345
MSH2	8.28e-72	1.28182
PFDN4	1.58e-71	1.45926
KIF4A	2.03e-71	1.43029
MDK	2.22e-71	2.30521
GNPAT	3.21e-71	1.06058
TCEB1	3.26e-71	1.21841
STMN1	4.74e-71	1.2453
DUSP12	5.44e-71	1.08985
DESI2	5.91e-71	1.39197
INTS8	7.03e-71	1.22207
MCM2	9.76e-71	1.64793
MAPK9	1.03e-70	1.27712
RABIF	1.17e-70	1.07403
MAPK1	1.27e-70	1.11443
TTK	1.53e-70	1.68811
METTL5	4.67e-70	1.09972
EEF1E1	6.26e-70	1.24456
DDX39A	7.76e-70	1.38281
NOL7	1.44e-69	1.16396
RBM12	1.78e-69	1.32485
SLBP	3.64e-69	1.27056
NUP155	5.8e-69	1.09669
FOXM1	1.01e-68	1.18194
GARS	1.12e-68	1.09324
LYRM4	1.35e-68	1.16958
CCNB2	2.02e-68	1.41199
MAPRE1	2.35e-68	1.35366
RFC3	9.21e-68	1.38982
COG2	9.41e-68	1.05403
PUS7	1.19e-67	1.25842
CDK4	2.08e-67	1.27931
DIEXF	3.75e-67	1.17854
TTC13	4.41e-67	1.20287
TMEM106C	4.45e-67	1.20956
STIP1	5.67e-67	1.1919
HMGB2	5.85e-67	1.75211
HNRNPA3	6.15e-67	1.20991
LAPTM4B	7.85e-67	2.31645
CDKN2C	8.43e-67	1.6571
VBP1	1.7e-66	1.23665
SMARCC1	2.13e-66	1.06138
TYMS	4.26e-66	1.98888
MCM5	4.28e-66	1.45594
FDPS	4.71e-66	1.46118
UBA2	7.05e-66	1.10105
CDC23	1.17e-65	1.03259
ANXA2	1.23e-65	1.80544
PRMT3	1.58e-65	1.1235
CSTB	1.83e-65	1.32849
LMNA	1.87e-65	1.12843
PLVAP	2.28e-65	1.52434
FAM208A	3.39e-65	1.04465
LAMC1	4.16e-65	1.68471
INTS7	4.8e-65	1.20586
TXNDC9	6.18e-65	1.11906
AGFG1	6.87e-65	1.20894
FABP5P2	9.28e-65	2.1152
RCN2	9.51e-65	1.38444
NDC80	1.05e-64	1.32466
NPC1	1.12e-64	1.27409
LBR	1.24e-64	1.23916
DNAJC9	1.24e-64	1.25056
POLR2K	1.98e-64	1.30652
MCM4	2.23e-64	1.27519
RPS6KC1	2.53e-64	1.18197
GTPBP4	2.67e-64	1.18493
XPOT	4.31e-64	1.28536
RAD51AP1	4.42e-64	1.37238
MAD2L1	1.13e-63	1.52369
RAN	1.17e-63	1.36735
HMGN4	1.38e-63	1.15411
USP1	1.84e-63	1.23658
RFC1	1.89e-63	1.01059
TXNRD1	2.37e-63	1.73489
SSR1	2.44e-63	1.35388
ITGB3BP	2.7e-63	1.37645
CKAP4	2.73e-63	1.35312
LSM4	2.78e-63	1.15512
FANCI	3.36e-63	1.19681
PSPH	5.24e-63	1.56265
WHSC1	7.29e-63	1.07115
C5orf22	7.56e-63	1.1056
CANT1	9.22e-63	1.02747
DLG5	2.04e-62	1.474
PCNA	2.68e-62	1.38498
MCM7	4.3e-62	1.10251
ACTL6A	7.5e-62	1.31176
CCL20	9.05e-62	3.12977
CLIC1	1.36e-61	1.24102
DLGAP5	1.78e-61	1.31586
DNAJC2	2.41e-61	1.02261
RAD21	2.68e-61	1.13631
TARBP1	2.93e-61	1.23706
KIAA0196	3.18e-61	1.21403
CCNA2	4.44e-61	1.29264
MPZL1	4.73e-61	1.18238
SMYD3	6.53e-61	1.69027
TACC3	7.5e-61	1.20892
STAM	7.53e-61	1.07384
ANP32E	9.57e-61	1.08888
H2AFY	1.22e-60	1.087
NRAS	1.46e-60	1.37672
TRIM37	1.73e-60	1.12171
CAMSAP2	1.8e-60	1.0833
HLTF	2.3e-60	1.39499
FBL	3.51e-60	1.06396
TAF9	4e-60	1.13129
COL4A1	4.7e-60	2.02496
DKC1	4.73e-60	1.14515
ATIC	5.26e-60	1.11369
POLE2	5.41e-60	1.25984
HSPA14	5.98e-60	1.06536
LOC731049	6.17e-60	1.33926
PRCC	7.04e-60	1.16076
WDR12	8.77e-60	1.04868
HJURP	1.25e-59	1.07038
RMI1	1.32e-59	1.01106
TKT	2.12e-59	1.65445
SLC38A6	2.4e-59	1.2363
LRRC59	3.26e-59	1.06457
GGPS1	4.11e-59	1.12307
MID1IP1	4.56e-59	1.35848
ANXA2P2	6.09e-59	1.392
RPN2	8.48e-59	1.00596
YWHAZ	1.07e-58	1.0183
LANCL1	1.19e-58	1.13174
TPRKB	2.09e-58	1.08963
ORMDL2	3.24e-58	1.06138
CENPA	4.99e-58	1.20957
ITGB1BP1	5.83e-58	1.04104
KIAA0907	6.53e-58	1.05517
WDYHV1	6.66e-58	1.12582
SLC1A4	1.07e-57	1.21543
TUFT1	1.37e-57	1.418
TMPO	1.4e-57	1.18328
LRRC1	1.63e-57	1.53216
CCNE2	2.54e-57	1.45624
SMARCA4	2.56e-57	1.09943
AGO2	2.98e-57	1.14797
PODXL	3.09e-57	1.41139
SPINK1	4.48e-57	4.26245
HAT1	1.7e-56	1.20898
RRAGD	1.83e-56	1.59193
UBR5	3.33e-56	1.1186
FAM50A	5.18e-56	1.03177
TFRC	6.19e-56	1.47039
VRK1	7.07e-56	1.05174
NECAB3	7.78e-56	1.08898
TMEM38B	1.29e-55	1.16874
AZIN1	1.33e-55	1.34775
NEK7	1.44e-55	1.02313
UCHL5	1.96e-55	1.29277
KNTC1	4.78e-55	1.16343
GOLT1B	4.96e-55	1.23019
BUB3	7.5e-55	1.20768
PEG10	1.18e-54	3.78378
CCT2	2.18e-54	1.05447
PDIA6	2.44e-54	1.03747
KLHL23	2.87e-54	1.18821
YWHAB	3.04e-54	1.00849
GM2A	3.17e-54	1.14121
CPD	3.31e-54	1.42318
PLXNC1	7.3e-54	1.675
SULT1C2	8.34e-54	2.3552
BOP1	9.5e-54	1.25497
TBC1D16	9.57e-54	1.04606
TOPBP1	1.15e-53	1.16456
NOP56	1.85e-53	1.10436
RRS1	1.99e-53	1.19317
NEDD4L	2.04e-53	1.17501
MRPL13	2.38e-53	1.24132
C8orf33	2.53e-53	1.12651
HS2ST1	2.61e-53	1.14059
HNRNPR	2.96e-53	1.00903
LAGE3	3.01e-53	1.07854
ATP6V1C1	5.05e-53	1.31512
TMCO1	5.51e-53	1.00573
BTG3	8.02e-53	1.30185
RNF187	8.88e-53	1.04297
MRPS17	8.96e-53	1.09173
FAM21A	1.46e-52	1.02077
KIF2C	1.9e-52	1.11216
CHD1L	2.46e-52	1.00614
TRIP13	2.84e-52	1.10613
HSPA13	3.75e-52	1.07886
MKI67	4.17e-52	1.25137
UBD	5.01e-52	2.38373
RHEB	5.47e-52	1.07519
SUZ12	6.34e-52	1.00133
ARMC1	7.64e-52	1.18934
YWHAH	9.69e-52	1.15097
RBM3	1.19e-51	1.17516
PDCD2	1.23e-51	1.12318
E2F3	1.34e-51	1.0775
TPGS2	1.4e-51	1.20436
CTSA	1.51e-51	1.09487
SPAG5	2.9e-51	1.03732
DR1	4.39e-51	1.06022
CLN3	5.3e-51	1.10129
MOB4	6e-51	1.18721
CDC123	7.65e-51	1.02231
CDK7	1.06e-50	1.07265
COL15A1	1.16e-50	1.7259
PNO1	1.56e-50	1.03085
SDF2L1	2.52e-50	1.10226
POGK	2.86e-50	1.14467
GYG1	5.81e-50	1.2664
P4HA2	6.38e-50	1.40346
AKR1B10	1.13e-49	3.66016
MOSPD1	1.47e-49	1.25245
ILF3	1.72e-49	1.10641
PRPF4B	1.86e-49	1.01068
RBCK1	2.39e-49	1.01566
MRPL42	2.77e-49	1.11788
TOMM20	3.06e-49	1.0179
GNS	5.03e-49	1.37595
SEC23B	1.19e-48	1.00822
PAIP1	1.44e-48	1.04069
DNMT1	1.49e-48	1.08618
CKLF	2.41e-48	1.27445
UXS1	4.04e-48	1.05005
ADNP	5.31e-48	1.21821
MAP4K4	7.3e-48	1.00762
RALA	4.94e-47	1.02096
EMC2	1.82e-46	1.00837
SCRIB	2.11e-46	1.09131
SERPINB1	4.08e-46	1.27775
SYNCRIP	5.35e-46	1.01776
CDC7	6.2e-46	1.09944
FADS1	6.75e-46	1.91283
DEK	7.94e-46	1.00861
PLEKHF2	8.85e-46	1.08964
C6orf48	1.22e-45	1.06747
ACACA	2.49e-45	1.02746
TRIM24	4.22e-45	1.02831
TP53I3	4.5e-45	1.42369
SMC3	7.64e-45	1.00335
HSPH1	8.78e-45	1.0358
PRELID3B	9.3e-45	1.06226
CLGN	1e-44	1.62504
HELLS	1.05e-44	1.05391
PARP12	1.16e-44	1.0238
CDKN2A	2.79e-44	1.22612
ADSS	2.84e-44	1.00382
NAP1L1	3.97e-44	1.14166
CANX	5.28e-44	1.24442
ALDOA	5.82e-44	1.09443
MYO5C	1.35e-43	1.0053
RAP2A	1.41e-43	1.23108
IGF2BP3	1.46e-43	1.91363
ASPH	1.56e-43	1.1944
RAB29	3.12e-43	1.05094
ADAM9	3.42e-43	1.46544
RPS21	3.8e-43	1.07866
HMGA1	4.04e-43	1.03768
HEY1	4.05e-43	1.26741
LPCAT1	4.55e-43	1.23381
KDM5B	9.11e-43	1.14985
IMPDH2	1.27e-42	1.01401
LGALS8	2.78e-42	1.13357
SQSTM1	3.56e-42	1.00818
SYNJ2	8.32e-42	1.08815
IDI1	9.72e-42	1.01107
SFN	1.51e-41	2.42219
IGSF3	2.47e-41	1.07668
CHD7	5.25e-41	1.01333
CNPY2	9.08e-41	1.07442
BTBD3	1.02e-40	1.05931
RBBP8	1.63e-40	1.01724
S100A10	2.18e-40	1.22279
DNAJC6	3.25e-40	1.12381
MTR	4.93e-40	1.0017
BLVRA	5.31e-40	1.11549
COG5	1.13e-39	1.02495
ACP1	1.61e-39	1.08707
SRI	2.14e-39	1.23772
IGF2BP2	3.3e-39	1.68349
ACSL3	3.86e-38	1.10051
GBP2	9.43e-38	1.03395
ODC1	9.6e-38	1.09385
GSTA4	1.09e-37	1.26724
FKBP11	1.17e-37	1.21237
BAG2	1.62e-37	1.22951
ENPP4	3.55e-37	1.04856
TMED3	8.99e-37	1.19846
AIDA	1.1e-36	1.09832
TMEM97	1.19e-36	1.04538
ABCC4	1.61e-36	1.04798
CAPG	2.5e-36	1.07737
SOX4	4.76e-36	2.02753
PIR	6.03e-36	1.30946
STK17A	8.47e-36	1.01844
NDRG1	1.98e-35	1.26533
PKM	2.59e-35	1.42223
COCH	3.77e-35	1.45481
GLRX3	1.09e-34	1.01511
PDGFA	1.22e-34	1.25935
SPON2	2.66e-34	1.19953
G6PD	6.08e-34	1.16244
ATP1B3	7.54e-34	1.23538
PNMA1	1.12e-33	1.09735
NT5DC2	1.37e-33	1.07037
STK39	3.97e-33	1.11261
SGCE	6.69e-33	1.6496
SERPINI1	1.67e-32	1.16914
S100P	3.07e-32	2.62743
GJA1	7.33e-32	1.17429
PLPPR1	1.83e-31	1.31642
RGS5	2.52e-31	1.18288
MARCKS	3.06e-31	1.37066
TCEAL9	4.84e-31	1.37165
SYPL1	5.26e-31	1.12101
MMD	9.42e-31	1.08772
HOMER1	2.18e-30	1.06178
C1orf106	2.85e-30	1.29284
TES	5.05e-30	1.0047
TRIM16L	7.01e-30	1.37462
PLP2	8.55e-30	1.18706
TPD52	1e-29	1.21273
ASNS	2.75e-29	1.30792
SPARC	3.62e-29	1.03104
GLS	4.61e-29	1.11833
PHLDA2	8.5e-29	1.40536
SLC7A1	8.95e-29	1.11781
TUBB2A	3.27e-28	1.0328
NQO1	9.72e-28	2.171
FAM60A	9.98e-28	1.02898
VNN2	1.33e-27	1.27034
TM4SF1	3.96e-27	1.11182
NEB	4.26e-27	1.38536
KDELR3	4.32e-27	1.20548
ENPP2	7.26e-27	1.50456
TOX3	9.96e-27	1.26653
COL4A2	1.25e-26	1.15467
LGALS3	4.9e-26	1.32953
GABRE	8.15e-26	1.1512
AFP	1.35e-25	2.62124
COL1A2	5.48e-25	1.68621
HIC2	1.4e-24	1.00268
MMP9	1.44e-24	1.04037
SPP1	1.82e-24	2.05298
RFK	7.68e-24	1.3766
VIL1	2.06e-23	1.30141
TFPI	3.83e-23	1.11012
LCN2	3e-22	1.55115
COL5A2	3.34e-22	1.07813
DKK1	8.94e-22	1.78822
SLC6A8	1.06e-21	1.14488
MMP12	1.18e-21	1.21158
ELOVL2	1.75e-21	1.05664
CA12	3.45e-21	1.04655
MEP1A	3.5e-21	1.11705
MUC13	9.83e-21	1.0242
MAGED4B	1.37e-20	1.06855
ENO1	1.94e-18	1.0842
MAGEA6	8.09e-18	1.32357
MAGEA3	9.04e-18	1.45912
SOBP	1.95e-17	1.02183
ME1	2.71e-17	1.01413
SOX9	3.21e-17	1.01208
TDGF1P3	9.31e-17	1.02997
GOLM1	1.16e-16	1.18691
PCOLCE2	9.7e-16	1.04719
SSX1	1.85e-15	1.11255
LGR5	5.18e-14	1.02006
DLK1	2.12e-13	1.9095
COL2A1	3.03e-13	1.1713
VCAN	1.05e-12	1.1158
REG3A	8.31e-12	1.21936
PDZK1IP1	1.42e-11	1.00634

## Sheet: GSE14520+DOWN
Gene.symbol	P.Value	logFC
ECM1	2.21e-163	-2.37787
VIPR1	6.52e-156	-2.85286
CXCL14	6.53e-155	-3.45605
STAB2	4.97e-142	-1.91743
FCN3	1.14e-136	-3.36119
CYP1A2	1.53e-133	-4.24271
LCAT	1.32e-130	-3.01609
FCN2	1.33e-120	-2.65966
CLEC1B	1.55e-120	-2.25173
PTH1R	4.99e-120	-1.70952
ESR1	8.52e-120	-2.81382
CLEC4M	2.86e-117	-2.12906
NAT2	6.71e-117	-3.81177
APOF	6.52e-111	-3.53837
FOS	2.29e-110	-3.74073
LPA	7.01e-108	-2.73284
CYP39A1	1.83e-106	-3.42793
CYP2B6	8.43e-106	-3.43781
SRD5A2	7.09e-105	-2.59767
HAMP	5.49e-104	-5.44558
EGR1	6.41e-103	-2.76352
MT1F	1.11e-102	-3.98175
KDM8	5.88e-102	-1.84507
DNASE1L3	7.28e-102	-2.9406
CYP2C9	4.4e-99	-2.28964
GSTZ1	8.75e-99	-2.44125
CFP	3e-98	-1.44829
CXCL12	5.26e-98	-3.14944
RDH5	1.17e-97	-1.45956
SRPX	8.05e-97	-2.56018
CD5L	1.07e-96	-2.4128
ADH1C	2.33e-96	-3.96605
CDHR2	6.15e-95	-2.29094
ZGPAT	9.45e-95	-2.29805
ADRA1A	3.08e-94	-1.95951
DCN	1.66e-93	-2.61457
GLYAT	6.11e-93	-3.57342
IGFALS	7.89e-93	-2.04353
PER1	2.61e-92	-1.82853
FAM149A	1.18e-91	-1.9773
N4BP2L1	2.32e-91	-1.93989
MT1M	3.68e-91	-4.11726
TBXA2R	1.28e-89	-1.07342
F11	2.26e-89	-2.24821
MAN1C1	1.1e-88	-1.58651
KMO	1.61e-88	-2.49171
MT1G	1.64e-88	-3.48486
CYP2A13	1.44e-87	-2.743
NDRG2	1.65e-87	-1.59496
ACADS	5.16e-87	-1.25368
CYP4A11	5.24e-87	-2.52386
GCDH	4.63e-86	-1.9633
FYN	7.87e-86	-1.64804
MT1X	1.53e-85	-3.1878
PAMR1	1.86e-85	-1.31058
RCL1	2.96e-85	-2.06187
SYNE1	4.5e-85	-1.56198
CRHBP	5.07e-85	-2.27403
HGFAC	5.08e-85	-3.03698
CD1D	8.13e-85	-1.77335
GLS2	9.11e-84	-3.42604
MT1H	1e-83	-3.08738
C7	1.05e-83	-3.28347
CYP2B7P	1.25e-83	-3.59004
ASS1	2.09e-83	-1.94068
CHST4	2.89e-83	-1.39407
GPD1	4.26e-83	-2.20398
ACSM3	1.42e-82	-2.27844
GYS2	2.83e-82	-3.40737
MT1HL1	6.18e-82	-2.60842
SMAD6	9.83e-82	-1.29003
CYP2A6	1.03e-81	-3.50725
BDH2	1.12e-81	-2.00478
MT2A	1.61e-81	-2.49013
STEAP3	1.63e-81	-1.95409
LOC654164	2.13e-81	-2.97362
GCGR	2.34e-81	-1.57625
CYP3A4	3.2e-81	-2.8312
KLKB1	4.67e-81	-2.48862
CPEB3	7.43e-81	-1.8137
GBA3	7.65e-81	-3.07337
ID1	2.1e-80	-2.74725
CD4	2.25e-80	-1.6115
C1QTNF1	7.67e-79	-1.28888
MT1E	1.04e-78	-3.18253
HAO2	1.05e-78	-3.48777
MARCO	2.04e-78	-1.99871
KCNN2	2.38e-78	-2.72128
CCL15	3.32e-77	-1.86976
ADAMTSL2	3.62e-77	-1.06395
GCKR	3.87e-77	-1.81564
FAM13A	4.25e-77	-2.2364
ANXA10	4.88e-77	-2.4863
STARD5	1.12e-76	-1.23937
SORL1	2.29e-76	-1.83832
GRAMD1C	4.95e-76	-1.82602
FBP1	5.63e-76	-2.45835
DPT	1.12e-75	-1.49228
IGF1	1.13e-75	-2.75994
RDH16	1.42e-75	-2.86885
CIDEB	1.8e-75	-1.91348
RCAN1	2.18e-75	-1.89527
SLC22A1	2.38e-75	-4.0838
ECHDC2	3.07e-75	-1.65124
ASPA	4.33e-75	-1.76282
ST3GAL6	9.14e-75	-1.75355
OLFML3	1.09e-74	-1.69866
HGF	1.38e-74	-1.66956
RND3	5.88e-74	-2.10205
ACAA1	6.93e-74	-1.52362
SLC6A13	7.02e-73	-1.21085
TAT	9.47e-73	-2.4079
ID2B	1.76e-72	-1.72414
FAM134B	2.59e-72	-2.28354
LPAL2	3.86e-72	-1.1899
MFAP3L	6.06e-72	-2.21568
CBR4	7.65e-72	-1.34346
FOLH1B	8.11e-72	-1.94142
C8A	1.25e-71	-2.53854
PROZ	2.38e-71	-2.06769
C8orf4	3.21e-71	-2.2544
CYP2C19	3.81e-71	-2.2899
ETFDH	1.71e-70	-1.81083
C1R	1.89e-70	-1.82381
AKR1D1	2.88e-70	-3.4091
IGFBP3	2.91e-70	-1.97135
ZFP36	9.95e-70	-1.47145
RNF125	1.03e-69	-1.68125
NPY1R	1.28e-69	-1.29631
ALDH2	1.5e-69	-1.49773
MAT1A	1.61e-69	-1.85183
ACACB	4.85e-69	-1.68182
AR	4.97e-69	-1.18629
FAHD2A	8.43e-69	-1.27217
SLC23A2	9.09e-69	-1.57793
SPATA6L	9.47e-69	-1.01667
HAAO	1.21e-68	-1.54789
CSAD	1.73e-68	-1.49098
PDLIM5	2.04e-68	-1.25264
C1RL	2.47e-68	-1.53916
GCH1	2.48e-68	-1.64986
SIGIRR	5.54e-68	-1.46407
SLC27A5	7.91e-68	-2.61689
MASP2	1.14e-67	-2.26504
AKR7A3	1.33e-67	-2.37095
GABARAPL3	1.49e-67	-1.60656
GGT5	1.56e-67	-1.05516
C9	2.36e-67	-3.74756
LY6E	2.61e-67	-2.0103
OGDHL	4.02e-67	-2.13216
KAZN	4.52e-67	-1.05856
CDC37L1	4.94e-67	-1.54096
ABCA8	7.2e-67	-2.94044
GHR	9.32e-67	-2.7091
NR1I2	1.99e-66	-2.42109
MTHFD1	2.65e-66	-1.57321
CXCL2	4.13e-66	-2.71386
GABARAPL1	4.97e-66	-1.40861
LHX2	9.52e-66	-1.0957
IL1RAP	1.46e-65	-2.19729
IVD	4.51e-65	-1.23497
NAAA	5.44e-65	-1.24795
CYP3A43	6.21e-65	-2.11732
ALDH6A1	6.75e-65	-1.2561
SKAP1	9.88e-65	-1.22797
EPB41L4B	1.36e-64	-1.30237
IER2	2.59e-64	-1.16605
PLAC8	4.04e-64	-1.77027
PBLD	4.38e-64	-2.01937
FOSB	6.49e-64	-2.47965
NAT1	6.94e-64	-1.42226
TNS2	7.67e-64	-1.04661
SLC35D1	1.12e-63	-1.28337
PRKAG2	1.68e-63	-1.11366
FOLH1	1.94e-63	-2.0578
HMGCL	3.68e-63	-1.27633
KIAA0922	4.34e-63	-1.22246
GNE	6.14e-63	-1.63006
FTCD	7.39e-63	-2.23343
SLCO1B3	8.99e-63	-3.52658
GRHPR	1.3e-62	-1.46622
BCKDHB	1.48e-62	-1.1828
ITIH4	1.83e-62	-1.66417
NMRK1	2.51e-62	-1.4271
LYVE1	2.52e-62	-1.40397
SLC4A4	7.54e-62	-2.25617
GADD45A	8.6e-62	-1.55162
SARDH	1.32e-61	-1.19453
AFM	1.69e-61	-2.91104
GPM6A	1.78e-61	-1.05488
BBOX1	3.56e-61	-2.47604
CETP	4.25e-61	-1.48189
CTH	4.47e-61	-2.56121
CYP26A1	7.65e-61	-2.07653
ACADL	3.76e-60	-1.65816
LONP2	4.31e-60	-1.48649
EPHX2	4.76e-60	-1.93654
ADH6	4.95e-60	-1.94079
HDAC6	5.37e-60	-1.2337
PDGFRA	7.36e-60	-2.63865
CYP2C8	1.85e-59	-3.20795
ECHS1	2.77e-59	-1.02421
GNMT	5.03e-59	-3.0072
ACSM5	7.51e-59	-2.16452
DHRS1	1.25e-58	-1.71548
C6	1.29e-58	-2.44595
KLHL2	1.99e-58	-1.01815
GOT2	2.01e-58	-1.30965
ALDOB	2.01e-58	-2.90495
PLGLA	2.06e-58	-2.06338
CD14	3.71e-58	-1.87952
DUSP1	8.32e-58	-1.87202
TTC38	1.46e-57	-1.00338
HBA2	2.91e-57	-2.10291
ALDH8A1	3.61e-57	-2.2718
ABHD6	4.29e-57	-1.13478
FXYD1	6.62e-57	-2.31966
NR3C2	1.16e-56	-1.04917
EXPH5	1.2e-56	-1.46777
PLPP3	1.7e-56	-1.31131
AASS	2.19e-56	-1.92308
CYFIP2	2.6e-56	-1.70646
RAB17	4.33e-56	-1.2583
ENO3	4.84e-56	-2.16174
IGHA2	6.69e-56	-3.15459
CA5A	6.9e-56	-1.25959
CLU	9.78e-56	-1.37654
BGN	9.91e-56	-1.5669
SLC28A1	1.06e-55	-1.15835
CAPN3	1.23e-55	-1.29172
BCHE	1.24e-55	-2.8718
PCK1	1.3e-55	-2.93116
TNXB	1.82e-55	-1.09678
AZGP1P1	2.56e-55	-2.01308
SULT1A2	3.98e-55	-1.351
SLC16A2	5.14e-55	-1.33949
CYP4F12	5.28e-55	-1.27512
CDC14B	6.55e-55	-1.32915
SEC14L2	6.99e-55	-1.77828
CHRD	8.75e-55	-1.07376
MSRA	8.79e-55	-1.43344
CYP2J2	1.19e-54	-1.64153
RHOB	1.2e-54	-1.3848
HBA1	1.43e-54	-2.159
DCXR	1.49e-54	-1.87363
ACADVL	1.83e-54	-1.0593
TSHZ1	2.1e-54	-1.71941
CPT2	1.44e-53	-1.25373
COLEC11	1.85e-53	-1.97932
ALDH1B1	2.09e-53	-1.44513
ABAT	2.29e-53	-1.69273
SLC46A3	2.64e-53	-1.94339
ACBD4	4.23e-53	-1.09487
SULT1A1	1.02e-52	-1.42495
GADD45B	1.6e-52	-1.44975
PLGLB1	2.34e-52	-2.10612
MPC1	3.86e-52	-1.04319
SLC10A1	5.52e-52	-3.0477
FAXDC2	6.64e-52	-1.00874
CYR61	6.66e-52	-1.92771
EIF5	7.2e-52	-1.00922
XDH	9.83e-52	-1.58431
SERPINA4	1.06e-51	-2.02043
FCGR2B	1.16e-51	-1.3872
EDNRB	1.19e-51	-1.47521
ACAA2	1.63e-51	-1.42219
CYP4F2	1.64e-51	-1.82043
ACSL1	2.11e-51	-1.90032
MACROD1	2.61e-51	-1.22982
CFI	3.68e-51	-1.41647
IRF8	4.06e-51	-1.00705
ADH1B	4.81e-51	-2.68198
SLC6A16	5.78e-51	-1.12552
F9	1.06e-50	-2.66169
CAT	1.57e-50	-1.18844
MUT	1.6e-50	-1.14131
STAB1	1.66e-50	-1.06001
ALAS1	3.35e-50	-1.42319
PCK2	6.59e-50	-1.52153
PON1	7.23e-50	-1.15568
ACADSB	7.64e-50	-1.46792
PEMT	7.8e-50	-1.45956
AZGP1	1.06e-49	-1.81169
MST1L	1.29e-49	-1.36693
RGN	1.6e-49	-1.46542
SRD5A1	1.78e-49	-1.28476
LINC-PINT	3.63e-49	-1.0576
ADGRA3	4.09e-49	-1.36991
ADH1A	5.48e-49	-2.17803
IGFBP4	7.13e-49	-1.20909
CDA	7.74e-49	-1.46627
HPD	2.17e-48	-3.1645
SPP2	3.4e-48	-2.53815
SAA4	4.55e-48	-2.31111
LOC727893	1.02e-47	-1.09567
SATB1	1.11e-47	-1.48943
PRODH2	1.71e-47	-1.51356
C8B	2.66e-47	-1.86336
TRIM22	3.53e-47	-1.5779
SDS	4.73e-47	-3.11109
SLCO2B1	5.87e-47	-1.18665
TDO2	5.94e-47	-2.25113
SOCS2	6.56e-47	-1.88663
HPX	6.97e-47	-1.75286
BHMT	8.23e-47	-2.42821
PRELP	1.11e-46	-1.2204
NNMT	1.2e-46	-2.70738
SLC6A12	1.2e-46	-1.40996
ID2	1.91e-46	-1.13262
ABHD2	2.38e-46	-1.44533
JCHAIN	3.11e-46	-2.10829
MIR22HG	3.61e-46	-1.02094
PHGDH	4.37e-46	-1.28038
ZCCHC24	5.32e-46	-1.01499
HADH	6.68e-46	-1.07664
HSD11B1	8.24e-46	-2.92903
SERPINF2	1.03e-45	-1.34699
PLIN1	1.12e-45	-1.35174
HBB	1.32e-45	-1.94019
PTGIS	1.58e-45	-1.36163
SHBG	1.67e-45	-1.18603
MPDZ	1.87e-45	-1.42194
PGM1	2.29e-45	-1.11388
TKFC	3.38e-45	-1.56726
SERPING1	3.78e-45	-1.17651
PCOLCE	4.09e-45	-1.62711
EHHADH	4.51e-45	-1.54575
PSD3	4.77e-45	-1.51829
ZC3H13	1.07e-44	-1.16097
MS4A6A	1.16e-44	-1.42292
CBS	1.27e-44	-1.58238
ETNPPL	1.3e-44	-2.52554
MST1	1.51e-44	-1.14086
CFHR4	2.17e-44	-2.4921
AGL	2.29e-44	-1.34322
ANK3	2.46e-44	-1.65956
MXRA5	4.19e-44	-1.36543
PON3	4.3e-44	-1.69339
MBL2	4.64e-44	-2.12498
ENPEP	4.86e-44	-1.47094
PIK3R1	5.34e-44	-1.31008
RNASE4	8.64e-44	-1.70171
ADIRF	1.36e-43	-1.72347
RIDA	1.51e-43	-1.47862
FAH	1.95e-43	-1.14021
ECM2	2.05e-43	-1.47714
ASL	2.32e-43	-1.29607
UGT2B28	4.07e-43	-1.67708
SULT1A4	4.13e-43	-1.22293
HAGH	4.23e-43	-1.27431
HAO1	9.36e-43	-1.86896
CYP2E1	1.07e-42	-3.12511
DNAJC12	1.44e-42	-1.81114
PFKFB1	1.53e-42	-1.40965
CPN2	1.56e-42	-1.43295
NR4A1	2.69e-42	-1.09522
ABCA6	4.19e-42	-1.55259
ZBTB20	5.95e-42	-1.05825
NSUN6	6.76e-42	-1.15237
MAGI1	7.42e-42	-1.02312
NR1I3	7.96e-42	-1.82516
CD302	8.79e-42	-1.05555
SCP2	8.93e-42	-1.00948
CD81	9.78e-42	-1.19268
APOC4	1.11e-41	-2.07602
ALB	1.29e-41	-1.76155
TRIB1	1.39e-41	-1.07194
CYP3A5	1.59e-41	-1.4751
PDXDC2P	3.53e-41	-1.06753
SLC38A2	4.17e-41	-1.09293
SORBS2	4.42e-41	-1.02434
CTSO	6.98e-41	-1.33626
QDPR	7.11e-41	-1.0777
SLC22A7	7.15e-41	-1.80838
FOXO1	7.26e-41	-1.07198
SLC16A4	7.73e-41	-1.0693
JUNB	9.84e-41	-1.14876
LEPR	1.14e-40	-1.51261
HGD	1.33e-40	-1.59397
AIM1	2.23e-40	-1.15761
TMEM47	2.27e-40	-1.52831
LIME1	3.54e-40	-1.21154
SLC25A15	4.56e-40	-1.51883
COMT	6.62e-40	-1.15242
LECT2	8.33e-40	-2.3775
FETUB	8.5e-40	-2.04644
SULT1E1	8.62e-40	-1.57978
ETS2	9.3e-40	-1.16386
CYP2C18	9.32e-40	-1.80533
C1S	1.56e-39	-1.058
DUSP6	1.78e-39	-1.07944
BDH1	1.99e-39	-1.51118
PLSCR4	3.16e-39	-1.01508
DMD	3.87e-39	-1.21861
IGHM	5.19e-39	-1.87531
COBLL1	9.62e-39	-1.08663
AQP9	1.22e-38	-2.16809
PZP	1.28e-38	-1.80581
SHMT1	1.31e-38	-1.6148
AGXT	1.41e-38	-1.88976
CA2	1.71e-38	-1.75755
RBL2	2.11e-38	-1.19963
TSC22D3	3.03e-38	-1.3366
PROC	3.86e-38	-1.04741
DHTKD1	3.88e-38	-1.01266
MTTP	5.76e-38	-1.5921
MYLK	6.74e-38	-1.06902
ENTPD5	7.69e-38	-1.17872
SLC37A4	8.5e-38	-1.05897
CYP4F3	1.26e-37	-1.28127
DHODH	1.6e-37	-1.04707
FBLN5	2.63e-37	-1.34066
MRC1	5.18e-37	-1.55244
ADAMTSL3	6.72e-37	-1.18695
SLC17A2	8.34e-37	-1.73714
LIPC	1.23e-36	-1.4742
MYO10	2.02e-36	-1.28611
PIPOX	2.37e-36	-1.52298
ADI1	4.29e-36	-1.03474
HAL	6.3e-36	-1.92695
ACSL5	7.15e-36	-1.43602
ABCG2	1.03e-35	-1.504
FMO2	2.28e-35	-1.04066
SLC1A2	2.46e-35	-1.21386
PRG4	2.62e-35	-1.08837
AOX1	3.33e-35	-1.88143
PLG	4.9e-35	-1.71675
SLCO1B1	6.7e-35	-1.53317
ACSM2B	8.18e-35	-1.79245
CCL21	8.28e-35	-1.13175
DAO	1.47e-34	-1.3898
CCL19	1.59e-34	-1.78668
SLC38A4	1.73e-34	-1.72197
SLC17A3	3.17e-34	-1.44651
ASGR1	3.19e-34	-1.02042
SLC1A1	3.3e-34	-2.00457
SOX5	3.53e-34	-1.0188
TTR	4.5e-34	-1.68531
ADCY1	5.9e-34	-1.42452
TPD52L1	6.87e-34	-1.19247
RORA	1.07e-33	-1.01996
GK	1.2e-33	-1.07401
ITIH1	1.22e-33	-1.29717
CP	1.48e-33	-1.27881
HLF	1.86e-33	-1.55447
MME	1.98e-33	-1.33644
RUNDC3B	2.07e-33	-1.21262
ACY1	3.96e-33	-1.04393
ABCC6	4.97e-33	-1.17805
RAB26	5.03e-33	-1.22745
HRG	5.17e-33	-1.77103
PXMP2	9.77e-33	-1.0782
ASPN	1.1e-32	-1.51927
ACOX2	1.17e-32	-1.30685
TMEM45A	1.18e-32	-1.77643
HPR	2.83e-32	-1.98986
CRYL1	4.54e-32	-1.12634
SLC27A2	6.76e-32	-1.40958
ABCB4	7.86e-32	-1.74882
AQP3	8.59e-32	-1.12871
FMO4	9.49e-32	-1.25706
PDGFC	1.04e-31	-1.12278
SORD	1.3e-31	-1.12376
GPLD1	1.56e-31	-1.02603
CES2	1.61e-31	-1.41267
ALDH1L1	3.07e-31	-1.7567
CUX2	3.12e-31	-1.5847
FMO3	4.06e-31	-1.84611
KLF9	4.12e-31	-1.25004
KHK	4.85e-31	-1.12436
HP	5.37e-31	-1.47556
HYAL1	8.74e-31	-1.03503
EFHD1	9.06e-31	-1.21698
CD163	1.08e-30	-1.3061
SERPINA10	2.42e-30	-1.09559
ANO1	2.62e-30	-1.60512
PLA2G16	3.64e-30	-1.04649
HSD17B6	3.75e-30	-1.86305
TF	4.17e-30	-1.25238
COL6A1	4.9e-30	-1.0142
CDHR5	8.6e-30	-1.14928
VSIG4	8.82e-30	-1.14122
RBP1	1.17e-29	-1.49213
OAT	2.72e-29	-1.79334
HSD17B2	3.18e-29	-1.35396
LIPG	3.79e-29	-1.20957
UGT2B15	4.01e-29	-1.63698
CPS1	5.16e-29	-2.14763
DPYS	7.41e-29	-1.50601
F12	7.92e-29	-1.22523
SULT2A1	1.02e-28	-1.7746
PCSK6	1.06e-28	-1.05347
UGT2B17	1.27e-28	-1.74972
IGKV2-24	1.37e-28	-2.17706
NEAT1	2.08e-28	-1.2813
ALDH4A1	2.39e-28	-1.06462
FGA	3.04e-28	-1.1314
ALDH5A1	3.26e-28	-1.01543
TSKU	4.32e-28	-1.09935
SELENBP1	4.35e-28	-1.05538
OTC	4.38e-28	-1.65731
CYP1A1	4.62e-28	-1.55499
ZBTB16	6.87e-28	-1.27536
PDK4	7.32e-28	-1.41034
NR0B2	8.87e-28	-1.05934
HABP2	1.16e-27	-1.35677
ANGPTL4	1.97e-27	-1.23565
CCL16	3.27e-27	-1.34324
HLA-C	3.51e-27	-1.53922
SLC47A1	3.63e-27	-1.14578
UPB1	3.87e-27	-1.57768
ID4	4.55e-27	-1.09462
KCNJ8	6.99e-27	-1.22939
GREM2	9.17e-27	-1.21337
APOA1	1.41e-26	-1.29538
CRISPLD2	2.75e-26	-1.06225
IGLV2-14	2.85e-26	-1.92679
PPARGC1A	2.91e-26	-1.23365
NR4A2	3.47e-26	-1.01148
CFTR	4.21e-26	-1.01841
G6PC	4.23e-26	-1.46304
CYP2D6	4.63e-26	-1.63677
ANGPTL3	5.97e-26	-1.24989
BHMT2	7.4e-26	-1.01215
NPC1L1	7.97e-26	-1.13821
IFITM1	8e-26	-1.18251
TFR2	1.56e-25	-1.27428
IGL	2.74e-25	-2.0658
VNN1	2.91e-25	-1.75753
IGLJ3	3.85e-25	-2.27908
ADGRG6	4.13e-25	-1.08028
SORD2P	8.34e-25	-1.12601
IGHV4-31	8.79e-25	-2.47401
ABCG5	9.77e-25	-1.1852
HPGD	1.01e-24	-1.8106
IGKV1-5	1.8e-24	-1.39743
TXNIP	9.85e-24	-1.04288
ARG1	3.24e-23	-1.35602
APOC3	3.96e-23	-1.03135
AUTS2	5.3e-23	-1.01455
COL6A2	5.99e-23	-1.06141
HMGCS2	7.31e-23	-1.16996
BAAT	9.74e-23	-1.29258
CPN1	9.95e-23	-1.01617
APCS	1.22e-22	-1.45898
ATF5	1.42e-22	-1.39246
PHLDA1	7.63e-22	-1.42543
CES1	1.36e-21	-1.21399
SLC2A2	1.48e-21	-1.21553
FGB	1.8e-21	-1.02629
KYNU	1.81e-21	-1.01517
MGLL	3.19e-21	-1.0416
GSTA1	7.77e-21	-1.55846
AMACR	1.24e-20	-1.0876
AKR1C4	1.42e-20	-1.37984
PPP1R1A	1.92e-20	-1.32397
SIK1	4.76e-20	-1.11041
CDO1	1.73e-19	-1.14523
CPS1-IT1	2.37e-19	-1.1356
UGT1A6	2.49e-19	-1.19963
CYP3A7	2.99e-19	-1.15587
TACSTD2	3.17e-19	-1.16762
UGT1A4	4.99e-19	-1.18315
LUM	5.3e-19	-1.65683
PRODH	5.48e-19	-1.11631
UGT1A3	5.51e-19	-1.272
IGFBP1	2.83e-18	-1.13636
SH3YL1	4.26e-18	-1.03983
C4BPA	5.16e-18	-1.01316
ECHDC3	1.25e-17	-1.07315
G0S2	5.11e-17	-1.16662
SERPINC1	5.82e-17	-1.09508
GJB6	6.54e-17	-1.05493
SERPINE1	1.3e-16	-1.12181
INS-IGF2	1.35e-16	-2.059
SAA1	2.73e-16	-1.39255
FGFR2	6.76e-16	-1.07877
FST	2.52e-15	-1.0146
FABP1	3.71e-15	-1.01414
GSTM2	4.13e-15	-1.10015
DEFB1	2.33e-12	-1.29408
DIO1	9.06e-12	-1.10852
SAA2	2.27e-11	-1.3089

## Sheet: GSE14323+UP
Gene.symbol	P.Value	logFC
HLA-DRA	6.17e-23	3.09865
HLA-DPA1	1.55e-22	3.09968
LGALS3	7.81e-22	3.09952
LOC101060835	1.99e-21	2.60106
LUM	2.07e-21	3.55528
CD74	4.78e-21	2.55284
LOC100996809	6.91e-21	2.4319
UBD	7.28e-21	4.54039
LYZ	8.53e-21	2.71253
HLA-DRB1	7.27e-20	2.17875
RNASET2	1.14e-19	1.45074
HLA-DMA	3.35e-19	2.71024
HLA-DPB1	5.16e-19	2.48861
VIM	1.15e-18	2.31648
EFEMP1	7.22e-18	3.04099
IGFBP7	1.09e-17	1.87408
DKK3	3.3e-16	2.2687
COL4A1	3.93e-16	1.94314
LOC100509457	6.55e-16	3.02405
SH3BGRL	1.08e-15	1.49061
IFI27	1.32e-15	3.50308
PECAM1	1.49e-15	1.62781
GPNMB	3.09e-15	3.33573
CD52	3.67e-15	2.33756
IFI16	4.1e-15	1.79978
COL1A2	5.19e-15	2.30336
CASP1	7.69e-15	1.11783
COL4A2	8.52e-15	1.80718
FRZB	1.1e-14	1.17494
ASPN	1.57e-14	1.89206
PLVAP	1.92e-14	1.20764
HLA-B	1.94e-14	1.41441
MGP	2.23e-14	3.01493
ITGBL1	4.66e-14	2.7104
TMSB10	5.35e-14	1.17723
TPM1	5.37e-14	1.48389
HLA-DQB1	7.48e-14	1.84514
FABP5	1.27e-13	2.29176
PTPRC	2.19e-13	2.14068
MARCKS	2.26e-13	1.77355
CXCL10	2.54e-13	3.2162
SPARCL1	2.65e-13	2.26257
TRIM22	2.69e-13	2.50684
CXCL9	2.94e-13	2.41849
CPVL	3.04e-13	1.7495
RGS10	3.47e-13	1.58102
TYROBP	3.84e-13	1.65863
S100A10	4.2e-13	1.14114
RFX5	5.08e-13	1.11213
TRAC	5.38e-13	1.247
COL1A1	5.54e-13	2.60812
C6orf48	5.78e-13	1.0056
LBH	6.06e-13	1.34362
HLA-DMB	6.65e-13	1.56389
CALD1	7.4e-13	1.09503
PLA2G4C	1.24e-12	1.22157
DEFB1	1.24e-12	2.76103
ENPP2	1.27e-12	2.32786
ANXA1	1.58e-12	2.50137
AKR1B10	2.14e-12	3.86029
PNN	2.18e-12	1.01128
ANXA2	3.36e-12	1.27164
HLA-F	4.17e-12	1.11918
TRBC1	4.21e-12	1.63644
TSPAN8	4.28e-12	2.64601
CXCR4	5.57e-12	3.10321
S100A11	6.87e-12	1.52811
ABCC4	7.86e-12	1.13129
SOX4	8.28e-12	2.26473
KRT23	8.46e-12	2.52057
CTSS	9.03e-12	1.63341
AQP1	1.08e-11	1.53882
CRIP1	1.57e-11	1.17651
RNASE6	2.49e-11	1.67136
PTGDS	2.53e-11	1.98373
PODXL	3.1e-11	1.3285
STAT1	4.14e-11	1.34812
ITM2A	4.29e-11	1.84915
IFIT1	4.7e-11	3.06163
RNASE1	4.71e-11	1.38244
COL3A1	4.77e-11	1.83702
TPM2	5.54e-11	1.60688
RGCC	5.56e-11	2.33358
JAG1	5.86e-11	1.38385
S100A6	6.23e-11	1.64044
IGK	6.9e-11	2.48394
SOX9	7.25e-11	1.26011
BLVRA	7.55e-11	1.10082
HLA-DRB6	8.1e-11	1.17501
LGALS4	8.46e-11	2.38635
EPHA3	8.99e-11	2.56185
ANXA4	9.02e-11	1.28248
LOC101926921	1.09e-10	1.33891
PLXNC1	1.19e-10	1.69438
MXRA7	1.2e-10	1.17535
LPAR6	1.21e-10	1.35471
MMP7	1.22e-10	1.60134
CCL5	1.6e-10	1.84969
SERPINE2	1.62e-10	1.73294
APOL3	2.1e-10	1.53143
SEL1L3	2.32e-10	1.54973
ISG15	2.38e-10	2.33653
PPT1	2.7e-10	1.14112
SPP1	2.78e-10	2.91113
IGLV1-44	2.86e-10	2.88228
ALDH1A1	2.88e-10	1.47206
EVI2A	2.99e-10	1.67546
CYAT1	3.03e-10	2.77081
LGALS1	3.26e-10	1.34836
CD2	3.28e-10	1.09731
SWAP70	3.35e-10	1.14302
GEM	3.5e-10	2.04048
DCN	3.75e-10	1.3636
IGKC	3.77e-10	2.46637
BTN3A2	3.92e-10	1.12499
GUSBP11	4.67e-10	1.77905
DDX60	4.76e-10	1.97574
LAPTM5	4.83e-10	1.26771
AEBP1	4.87e-10	1.24589
SPARC	4.9e-10	1.38308
CXCL8	4.99e-10	1.66443
CD53	5.1e-10	1.36486
NAP1L1	5.13e-10	1.02822
MIR8071-2	5.43e-10	3.40137
ARHGDIB	5.91e-10	1.08252
FABP4	6.55e-10	1.99588
ITGA4	7.24e-10	1.34962
IGLC1	7.93e-10	2.88144
TNFAIP8	8.57e-10	1.27678
CCL19	9.18e-10	2.8946
TPM4	9.44e-10	1.08519
SLAMF8	1.01e-09	1.22327
TXNIP	1.06e-09	1.43195
SLC1A3	1.29e-09	1.05037
LIPA	1.49e-09	1.02922
DCK	1.52e-09	1.17664
SLC17A4	1.55e-09	1.14048
CCL21	1.69e-09	1.63228
LDHB	1.69e-09	1.2803
GJA1	2.15e-09	1.86432
DPT	2.22e-09	1.84042
CD44	2.44e-09	1.73297
LOXL1	2.74e-09	1.00521
MLIP	4.14e-09	2.52445
CTGF	4.47e-09	2.228
RGS5	4.76e-09	1.37412
ARL4C	4.92e-09	1.6076
PDGFD	5.16e-09	1.60068
TIMP3	5.45e-09	1.17971
IGLL3P	5.63e-09	2.08514
FCGR2A	5.83e-09	1.24752
IFI44	6.07e-09	2.00105
FBLN5	6.56e-09	1.78006
TGFBI	6.87e-09	1.00101
MMP2	7.27e-09	1.46059
TNFRSF21	7.36e-09	1.21848
IGLJ3	7.84e-09	1.48322
CECR1	7.89e-09	1.22446
FGL2	9.11e-09	1.44506
IGKV1OR2-108	9.2e-09	2.19164
IQGAP1	9.54e-09	1.21214
TBC1D9	9.59e-09	1.03264
SNAI2	1.13e-08	1.85221
LHFP	1.14e-08	1.5589
YWHAZ	1.15e-08	1.15801
VCAN	1.16e-08	1.55209
GSTA1	1.19e-08	2.53023
CTSC	1.24e-08	1.0338
CD48	1.31e-08	1.07746
GLIPR1	1.45e-08	1.10698
LXN	1.78e-08	1.83898
AKR1B1	2.04e-08	1.13639
PTGER4	2.04e-08	1.48571
GZMK	2.06e-08	1.57747
ACTA2	2.21e-08	1.69708
TM4SF4	2.41e-08	1.15089
HMGB2	2.42e-08	1.5431
MX1	2.54e-08	2.02651
GZMA	2.59e-08	1.27004
SRGN	2.63e-08	1.6963
APOBEC3G	2.81e-08	1.1483
VWF	2.81e-08	1.49019
CMAHP	2.84e-08	1.10241
SPINT2	3.07e-08	1.19637
HSPB8	3.35e-08	1.12113
LGALS3BP	3.48e-08	1.77707
LAMA2	4.06e-08	1.18477
PLAT	4.33e-08	1.22106
EVI2B	4.58e-08	1.41123
GMNN	4.76e-08	1.31659
COL15A1	4.85e-08	1.85172
KCTD12	5.05e-08	1.60611
THBS2	5.1e-08	1.52888
ARHGEF3	5.19e-08	1.04893
IGKV1OR2-118	5.2e-08	1.72195
IFI44L	6.44e-08	2.55702
ROBO1	6.49e-08	1.81755
FBN1	6.72e-08	1.26803
FGFR2	7.32e-08	1.34924
PLA2G7	8.8e-08	1.27752
ZNF83	8.95e-08	1.18017
PDLIM3	9.2e-08	1.14356
TUBA1A	9.62e-08	1.13317
JCHAIN	9.96e-08	3.02593
GSN	1.06e-07	1.36987
COL6A3	1.14e-07	1.44847
LOC101928361	1.24e-07	1.08148
HBB	1.3e-07	2.04602
MFAP4	1.31e-07	1.15806
TM4SF1	1.59e-07	1.25459
RAPGEF5	1.69e-07	1.10945
IGHM	1.83e-07	1.73904
CDH11	2.04e-07	1.48893
OTC	2.15e-07	1.95698
MYOF	2.24e-07	1.30353
STMN2	2.27e-07	1.2779
NREP	2.42e-07	1.33049
UCP2	2.67e-07	1.06917
CAPG	2.73e-07	1.09333
BMS1P20	3.08e-07	1.38613
PSMB9	3.33e-07	1.22316
TCEA2	3.57e-07	1.36069
FAS	3.64e-07	1.09998
MDK	3.86e-07	1.03535
EPCAM	4.06e-07	2.44876
NAT8B	4.1e-07	1.56611
BICC1	4.6e-07	1.46747
RTP4	4.81e-07	1.12768
HLA-DQA1	5.27e-07	2.13279
PTGER3	5.83e-07	1.11414
DPYSL2	5.97e-07	1.01258
ID4	6.4e-07	1.47206
FAP	6.69e-07	1.02978
BEX3	6.69e-07	1.05942
IL7R	6.77e-07	1.67654
TYMS	6.87e-07	1.18634
ACSL4	7.56e-07	1.98531
VAMP3	7.87e-07	1.05617
PMP22	9.17e-07	1.093
CYP3A7-CYP3A51P	9.72e-07	2.61945
HBA2	1.02e-06	1.61046
CCL15-CCL14	1.09e-06	1.26323
CD69	1.16e-06	1.8328
UGT1A3	1.28e-06	1.80836
IGHV3-23	1.39e-06	1.61055
LCP2	1.54e-06	1.11667
FCGR3B	1.63e-06	1.281
WIPF1	1.66e-06	1.21842
IGHV4-31	1.67e-06	1.08326
TCF4	1.72e-06	1.029
ELOVL2	2.08e-06	1.14084
CELF2	2.31e-06	1.3433
ENAH	2.55e-06	1.12347
CYTIP	2.57e-06	1.45221
IGHD	3.3e-06	1.14548
CTSK	3.37e-06	1.17994
IL32	3.38e-06	1.2795
COL5A2	3.83e-06	1.22822
FETUB	4.63e-06	1.70378
FILIP1L	4.68e-06	1.12416
TNFSF10	4.69e-06	1.25314
OASL	5.09e-06	1.45942
LECT2	5.12e-06	1.48434
FAM129A	5.59e-06	1.20672
FN1	5.75e-06	1.15848
GPR183	6.29e-06	1.61106
CLDN10	7.94e-06	1.08244
DPP4	7.99e-06	1.1359
CD46	8.36e-06	1.03494
MYL9	8.41e-06	1.13679
OAS1	8.46e-06	1.21052
TAGLN	9.35e-06	1.51231
ZFAND5	1.03e-05	1.05207
C1QB	1.09e-05	1.16372
CXCL6	1.17e-05	1.90985
CPE	1.22e-05	1.28755
FMO5	1.24e-05	1.21879
EMP1	1.35e-05	1.58506
NPL	1.37e-05	1.10713
C10orf10	1.39e-05	1.14302
FCER1A	1.51e-05	1.12377
IFIT3	1.55e-05	1.02865
RGS1	1.9e-05	2.01061
RAB31	2.04e-05	1.12912
FZD7	2.2e-05	1.33867
LOC102725526	2.4e-05	1.10942
RSAD2	2.55e-05	1.2204
GLS	2.96e-05	1.07998
ITK	3.21e-05	1.07446
MTHFD2	3.23e-05	1.50525
F3	3.38e-05	1.29519
TACSTD2	3.48e-05	1.5213
TUSC3	3.67e-05	1.26219
GPC3	4.18e-05	1.64385
IGHA2	4.23e-05	2.26866
OAS2	4.36e-05	1.25181
LEPROT	4.62e-05	1.4574
ATP1B3	4.71e-05	1.03197
MYH4	5.27e-05	1.66786
SLC10A1	5.35e-05	1.49738
CYP1B1	6.67e-05	1.54133
IFI6	7.84e-05	1.50477
IGLL5	8.87e-05	1.03586
PDK4	9.09e-05	1.35404
MS4A4A	0.000102	1.45564
CD24	0.000122	1.14083
LY96	0.000152	1.37736
BIRC3	0.000152	1.22382
C7	0.000166	1.24896
RARRES1	0.000226	1.06745
GPR171	0.00024	1.01841
COL14A1	0.000243	1.01708
CXCL11	0.000264	1.13318
SPP2	0.000309	1.31468
ADAMDEC1	0.000328	1.04855
SH3YL1	0.000335	1.25418
CCL20	0.000351	1.7616
F13A1	0.00038	1.0885
THBS1	0.000409	1.311
SLC38A6	0.000434	1.00191
GAS1	0.00044	1.03645
GLUL	0.000456	1.11724
KCNJ16	0.000634	1.2697
SULF1	0.000738	1.1674
SAMSN1	0.000879	1.19744
POSTN	0.00104	1.63747
GAGE12D	0.00124	1.05717
ANK3	0.00146	1.04925
RGS2	0.00198	1.13996
PDGFRA	0.00407	1.07764
CYP3A4	0.00565	1.21877
TSC22D3	0.00657	1.00159

## Sheet: GSE14323+DOWN
Gene.symbol	P.Value	logFC
AMIGO3	3.81e-18	-1.28844
STARD5	4.58e-18	-1.58023
GYG2	6.48e-17	-1.21012
MMACHC	8.06e-17	-1.15324
DHODH	9.23e-17	-1.70154
IDH2	1.93e-16	-1.65949
INTS5	4.52e-16	-1.02295
NACC2	1.08e-15	-1.54141
SLITRK3	1.39e-15	-1.07005
IGFLR1	1.92e-15	-1.22413
TRAM2	2.55e-15	-1.16176
ST3GAL6	3.15e-15	-1.76807
IFNAR1	3.93e-15	-1.01285
KCNN2	4.08e-15	-1.90354
AQP3	4.11e-15	-2.06503
TBC1D8B	5.2e-15	-1.37965
SEC24D	6.35e-15	-1.78738
GOLIM4	7.04e-15	-1.66358
RWDD2B	7.08e-15	-1.00403
LINC00963	7.36e-15	-1.01457
SDF2L1	7.54e-15	-1.88595
PTPN3	7.71e-15	-1.08842
SEC61A1	9.23e-15	-1.1295
KDM4B	1.14e-14	-1.49567
ALPL	1.19e-14	-1.61354
PRPS1	1.38e-14	-1.07687
EXPH5	2.53e-14	-1.39479
SLC33A1	2.53e-14	-1.70507
FNDC4	2.92e-14	-1.41044
NCOR1	4.57e-14	-1.16768
SALL1	5.41e-14	-1.24563
YARS	6.16e-14	-1.21803
RSL1D1	7.02e-14	-1.15687
OR7E37P	1.27e-13	-1.02859
MFSD9	2.13e-13	-1.11352
EDEM1	2.3e-13	-1.09697
MAN1A2	2.64e-13	-1.17359
ATF5	2.95e-13	-2.61828
PC	4.14e-13	-1.85868
CCDC69	4.45e-13	-1.46801
MFAP3L	7.14e-13	-2.18652
NANS	7.62e-13	-1.33094
DLEU1	8.03e-13	-1.08603
SHMT2	9.01e-13	-1.0071
SLC44A1	9.36e-13	-1.2673
DNAJC3	9.47e-13	-1.50673
DNAJC12	1.02e-12	-2.37288
LPA	1.28e-12	-2.28261
PAIP2B	1.85e-12	-1.03193
THADA	2.17e-12	-1.66823
HYOU1	2.35e-12	-1.51576
MTRR	2.94e-12	-1.34164
AR	3.66e-12	-1.05596
KIAA0100	4.23e-12	-1.1057
PGM3	4.27e-12	-1.18261
MASP2	5e-12	-1.61093
CTBS	5.13e-12	-1.39669
ADRA1A	6.28e-12	-1.63177
SEC23B	6.29e-12	-1.48554
GSPT2	6.75e-12	-1.28847
FICD	7.47e-12	-1.24018
HSP90B1	7.96e-12	-1.63438
PRG4	9.61e-12	-2.43831
ETNK1	9.86e-12	-1.44144
KLHL2	1.02e-11	-1.11981
RABAC1	1.41e-11	-1.2578
DESI1	1.47e-11	-1.00693
ARNTL	1.49e-11	-1.28817
SLC17A2	1.83e-11	-2.10852
NRBF2	2.1e-11	-1.31162
MCFD2	2.2e-11	-1.1533
GCHFR	2.26e-11	-1.01044
SLC16A7	2.92e-11	-1.94247
GFPT1	2.98e-11	-1.48682
PPP1R1A	3.15e-11	-1.50456
NDUFC2-KCTD14	3.61e-11	-1.38633
SCLY	3.69e-11	-1.24902
GALNT2	4.01e-11	-1.69228
TPST1	4.27e-11	-1.31319
DTX4	4.38e-11	-1.15368
ACACB	4.76e-11	-1.47612
ENPP1	5.08e-11	-1.21072
TRIB3	5.37e-11	-1.5122
SRPRB	5.55e-11	-1.048
PZP	5.6e-11	-1.49596
SEC16A	6.11e-11	-1.19546
ADGRA3	6.55e-11	-1.68019
RAB33B	9.75e-11	-1.2942
IMPA2	9.78e-11	-1.34078
PID1	9.95e-11	-1.67557
MAOA	1.13e-10	-1.20316
PLA2G16	1.13e-10	-1.03507
WWC2	1.18e-10	-1.2279
NECTIN3	1.18e-10	-1.21746
PDIA4	1.18e-10	-1.0764
CRELD2	1.21e-10	-1.15166
SLC43A3	1.31e-10	-1.01049
FZD5	1.34e-10	-1.03573
CPN1	1.36e-10	-1.63385
BCR	1.47e-10	-1.022
ATG2B	1.55e-10	-1.06771
SMPD1	1.57e-10	-1.09697
SLC2A10	1.8e-10	-1.57056
NRTN	1.9e-10	-1.22871
SLC11A2	2.16e-10	-1.09254
SERPINA10	2.36e-10	-1.24939
NADK	2.42e-10	-1.16775
H6PD	2.56e-10	-1.06028
PAPSS2	2.7e-10	-1.30059
ZCCHC14	2.76e-10	-1.01876
PRRG4	3.15e-10	-1.01453
SLC39A14	3.24e-10	-1.17513
PEG3	3.72e-10	-1.37097
ZCCHC24	3.84e-10	-1.05076
C4orf19	3.85e-10	-1.15242
INTS6	3.93e-10	-1.41477
SERP1	4.09e-10	-1.09804
DENND4A	6.87e-10	-1.17993
ATP2A2	7.12e-10	-1.0773
PTPRF	7.96e-10	-1.15657
RAB27A	9.26e-10	-1.10791
PROX1	9.63e-10	-1.62141
SLC25A16	9.98e-10	-1.25583
NPAS2	1.04e-09	-1.1885
BLNK	1.12e-09	-1.13144
MLEC	1.21e-09	-1.41525
SLCO4C1	1.34e-09	-1.64061
NUCB2	1.47e-09	-1.52954
DPAGT1	1.72e-09	-1.15291
MAP2K1	2.13e-09	-1.03415
GNE	3.68e-09	-1.12553
PDIA3	3.99e-09	-1.36391
ALB	4.02e-09	-1.4119
TTPAL	4.26e-09	-1.09586
MCL1	4.31e-09	-1.0105
MANF	4.95e-09	-1.18521
HPS5	4.98e-09	-1.51064
FCN2	5.07e-09	-1.65921
MANEA	5.57e-09	-1.28363
ITIH4	6.66e-09	-1.17263
S100A12	8.18e-09	-1.22755
RAB14	8.28e-09	-1.07783
IL1RAP	8.77e-09	-1.13297
METAP2	9.21e-09	-1.08017
SLC1A4	1e-08	-1.36447
NPC1L1	1.03e-08	-1.12653
SEL1L	1.12e-08	-1.04298
KCND3	1.25e-08	-1.36773
SDF4	1.28e-08	-1.09172
KCNB1	1.72e-08	-1.07745
XPOT	1.87e-08	-1.0825
KLHDC10	2.05e-08	-1.18711
SNORA29	2.14e-08	-1.07814
GAREM1	2.16e-08	-1.15559
MOCOS	2.17e-08	-1.50988
ABLIM3	2.52e-08	-1.26456
PRKAA1	2.57e-08	-1.06142
SEL1L2	2.69e-08	-1.38645
TBL1X	3.05e-08	-1.20529
MYRIP	3.64e-08	-1.38082
SERPINF2	3.66e-08	-1.04516
DIEXF	4.56e-08	-1.14007
NUCB1	4.75e-08	-1.06971
MT1M	5.18e-08	-3.0234
STAT3	5.27e-08	-1.19184
SLC5A6	5.41e-08	-1.14695
ASGR1	7.03e-08	-1.06678
NMT2	7.66e-08	-1.00106
ASB13	8.46e-08	-1.06038
DNAJB9	9.16e-08	-1.19915
KRT10	9.24e-08	-1.11631
LOC101928916	9.31e-08	-1.36983
SLC22A3	1.09e-07	-1.07571
RFC5	1.17e-07	-1.2971
LBP	1.22e-07	-1.51946
AGL	1.23e-07	-1.32778
TJP2	1.3e-07	-1.12945
ABAT	1.4e-07	-1.15104
ABCA1	1.63e-07	-1.02089
SPEN	1.68e-07	-1.0574
SAA2-SAA4	1.7e-07	-2.85
CRP	1.73e-07	-2.48503
UFL1	1.93e-07	-1.09371
LOC100507472	2.07e-07	-1.02131
MAGT1	2.55e-07	-1.02995
FCN3	2.71e-07	-1.7619
C1RL	2.82e-07	-1.10816
HSPA13	2.84e-07	-1.26633
ZNF652	3.12e-07	-1.34533
ARMCX3	3.83e-07	-1.26137
STEAP3	4.12e-07	-1.19528
MT1F	4.26e-07	-1.45342
ITGA1	5.27e-07	-1.00348
PTP4A2	5.64e-07	-1.03285
AKAP9	5.76e-07	-1.25483
S100A8	6.81e-07	-1.98204
SDHAF3	7.29e-07	-1.08581
PLGLB1	8.02e-07	-1.46518
ANPEP	9.18e-07	-1.17163
CLEC4M	1.01e-06	-1.00692
ABCA5	1.03e-06	-1.01098
GUSBP9	1.04e-06	-1.14858
GCH1	1.13e-06	-1.21161
SREBF1	1.14e-06	-1.00713
MT1G	1.4e-06	-1.34119
LACTB2	2.15e-06	-1.23326
SRSF11	2.19e-06	-1.1021
SORBS1	2.59e-06	-1.03368
APOF	2.91e-06	-1.87176
MBNL3	3.1e-06	-1.05848
SYNE2	3.69e-06	-1.15487
ADK	4.02e-06	-1.0374
EFHD1	4.52e-06	-1.04051
IL6ST	4.79e-06	-1.21933
EIF2AK3	4.88e-06	-1.00344
LRIF1	5.03e-06	-1.05391
NAMPT	5.46e-06	-1.03322
GREM2	5.47e-06	-1.06055
KRAS	6.16e-06	-1.16165
SAA2	6.27e-06	-1.49913
ABHD2	7.22e-06	-1.08433
NAT2	8.42e-06	-1.08241
MT1H	1.09e-05	-1.05267
IL1RN	1.11e-05	-1.19184
ADGRG6	1.34e-05	-1.11185
LIPG	1.4e-05	-1.05195
IGF1	1.4e-05	-1.24406
ELOVL6	1.48e-05	-1.14111
CYP2C18	1.66e-05	-1.18094
MT1X	1.81e-05	-1.26983
HAMP	2.19e-05	-1.95622
RAB29	2.73e-05	-1.16897
RPL38	2.93e-05	-1.02215
CPEB3	3.3e-05	-1.40086
SLC1A1	3.36e-05	-1.32676
C6	3.58e-05	-1.03098
CYP2C19	4.64e-05	-1.62025
HAO2	5.36e-05	-1.43629
C9	6.88e-05	-1.23861
CXCL2	7.4e-05	-1.18123
TMEM97	0.000114	-1.03608
TSPAN13	0.00012	-1.18175
WASL	0.00012	-1.1149
DICER1	0.000158	-1.0143
LDLR	0.000164	-1.04355
SPINK1	0.00017	-2.44169
MME	0.000189	-1.17667
INHBE	0.000229	-1.17746
SLCO1B3	0.00045	-1.83877
STEAP1	0.000465	-1.22837
PPP1R3C	0.000542	-1.00862
NFIL3	0.00059	-1.05149
ALDH6A1	0.00109	-1.05845
HPGD	0.00187	-1.05776
DHRS2	0.00318	-1.13864
CFHR5	0.00376	-1.15874
GPR88	0.00443	-1.04823
